# Supplementary material for: Targeting mitochondrial energetics reverses panobinostat‐ and marizomib‐induced resistance in pediatric and adult high‐grade gliomas
Source: Mol Oncol. 2023 May 12;17(9):1821–43. doi: 10.1002/1878-0261.13427 (PMC10483615; doi:10.1002/1878-0261.13427)
Supplement: Supplementary file 3 — Table S1. Interaction landscape of the combination of panobinostat and marizomib for KNS42, SJG2, SF8628, U87, LNZ308, and T98G cell lines. [file MOL2-17-1821-s002.xlsx]

## Sheet: KNS42
PairIndex	Drug1	Drug2	Conc1	Conc2	Relative_inhibition	Synergy	concUnit	SD	SEM
1	Panobinostat	Marizomib	0	0	86.5	0	nM	2.71529	1.92
1	Panobinostat	Marizomib	0.25	0	93.23	0	nM	5.44472	3.85
1	Panobinostat	Marizomib	1	0	81.53	0	nM	6.57609	4.65
1	Panobinostat	Marizomib	5	0	48.84	0	nM	1.13137	0.8
1	Panobinostat	Marizomib	25	0	7.33	0	nM	0	0
1	Panobinostat	Marizomib	0	0.01	88.26	0	nM	0.678823	0.48
1	Panobinostat	Marizomib	0.25	0.01	68.55	-13.0587	nM	8.16001	5.77
1	Panobinostat	Marizomib	1	0.01	64.865	-16.6283	nM	10.2036	7.215
1	Panobinostat	Marizomib	5	0.01	49	-47.1995	nM	36.2604	25.64
1	Panobinostat	Marizomib	25	0.01	7.97	-98.7447	nM	9.06511	6.41
1	Panobinostat	Marizomib	0	0.05	76.725	0	nM	28.7863	20.355
1	Panobinostat	Marizomib	0.25	0.05	118.23	25.089	nM	12.2329	8.65
1	Panobinostat	Marizomib	1	0.05	111.66	19.1339	nM	10.649	7.53
1	Panobinostat	Marizomib	5	0.05	94.19	-8.72016	nM	8.16001	5.77
1	Panobinostat	Marizomib	25	0.05	21.115	-49.3751	nM	2.26981	1.605
1	Panobinostat	Marizomib	0	0.1	124.8	0	nM	16.9988	12.02
1	Panobinostat	Marizomib	0.25	0.1	124.16	31.6073	nM	2.48902	1.76
1	Panobinostat	Marizomib	1	0.1	129.29	30.6687	nM	18.3565	12.98
1	Panobinostat	Marizomib	5	0.1	106.37	-3.21472	nM	20.8455	14.74
1	Panobinostat	Marizomib	25	0.1	22.715	-49.3751	nM	2.72236	1.925
1	Panobinostat	Marizomib	0	0.25	110.855	0	nM	22.6628	16.025
1	Panobinostat	Marizomib	0.25	0.25	134.415	37.5035	nM	5.21138	3.685
1	Panobinostat	Marizomib	1	0.25	134.095	36.3148	nM	10.2036	7.215
1	Panobinostat	Marizomib	5	0.25	98.355	-8.71931	nM	5.43765	3.845
1	Panobinostat	Marizomib	25	0.25	27.045	-49.3751	nM	2.94864	2.085
1	Panobinostat	Marizomib	0	5	107.49	0	nM	1.13137	0.8
1	Panobinostat	Marizomib	0.25	5	126.405	31.3657	nM	4.75883	3.365
1	Panobinostat	Marizomib	1	5	123.36	28.0866	nM	1.81019	1.28
1	Panobinostat	Marizomib	5	5	92.91	-8.71924	nM	2.26274	1.6
1	Panobinostat	Marizomib	25	5	23.835	-49.3751	nM	3.40118	2.405
1	Panobinostat	Marizomib	0	25	86.98	0	nM	6.12354	4.33
1	Panobinostat	Marizomib	0.25	25	76.4	-27.6232	nM	6.57609	4.65
1	Panobinostat	Marizomib	1	25	113.745	-12.3551	nM	4.53255	3.205
1	Panobinostat	Marizomib	5	25	57.49	-54.131	nM	1.58392	1.12
1	Panobinostat	Marizomib	25	25	11.5	-71.2827	nM	1.81019	1.28
1	Panobinostat	Marizomib	0	50	122.395	0	nM	5.43765	3.845
1	Panobinostat	Marizomib	0.25	50	50.44	-25.5233	nM	3.39411	2.4
1	Panobinostat	Marizomib	1	50	105.085	-27.4235	nM	4.08001	2.885
1	Panobinostat	Marizomib	5	50	33.455	-108.371	nM	2.49609	1.765
1	Panobinostat	Marizomib	25	50	7.495	-67.1403	nM	3.40118	2.405

## Sheet: LNZ308
PairIndex	Drug1	Drug2	Conc1	Conc2	Relative_inhibition	Synergy	concUnit	SD	SEM
1	Panobinostat	Marizomib	0	0	152.545	0	nM	25.2791	17.875
1	Panobinostat	Marizomib	0.25	0	142.685	0	nM	32.2511	22.805
1	Panobinostat	Marizomib	1	0	169.8	0	nM	7.84889	5.55
1	Panobinostat	Marizomib	5	0	174.73	0	nM	20.0535	14.18
1	Panobinostat	Marizomib	25	0	146.995	0	nM	1.74655	1.235
1	Panobinostat	Marizomib	0	0.01	112.48	0	nM	15.6836	11.09
1	Panobinostat	Marizomib	0.25	0.01	127.275	108.63	nM	34.8674	24.655
1	Panobinostat	Marizomib	1	0.01	154.39	116.913	nM	50.5581	35.75
1	Panobinostat	Marizomib	5	0.01	103.85	49.938	nM	24.4093	17.26
1	Panobinostat	Marizomib	25	0.01	100.155	52.3258	nM	27.8954	19.725
1	Panobinostat	Marizomib	0	0.05	136.52	0	nM	14.821	10.48
1	Panobinostat	Marizomib	0.25	0.05	150.08	114.596	nM	2.6163	1.85
1	Panobinostat	Marizomib	1	0.05	141.445	120.036	nM	6.10233	4.315
1	Panobinostat	Marizomib	5	0.05	133.435	60.59	nM	1.74655	1.235
1	Panobinostat	Marizomib	25	0.05	107.55	49.3014	nM	17.4373	12.33
1	Panobinostat	Marizomib	0	0.1	105.7	0	nM	11.3279	8.01
1	Panobinostat	Marizomib	0.25	0.1	121.11	89.3585	nM	5.23259	3.7
1	Panobinostat	Marizomib	1	0.1	130.97	97.2726	nM	6.97207	4.93
1	Panobinostat	Marizomib	5	0.1	112.48	49.9379	nM	13.9441	9.86
1	Panobinostat	Marizomib	25	0.1	90.29	45.2861	nM	13.9441	9.86
1	Panobinostat	Marizomib	0	0.25	126.04	0	nM	29.6419	20.96
1	Panobinostat	Marizomib	0.25	0.25	133.435	103.399	nM	34.8674	24.655
1	Panobinostat	Marizomib	1	0.25	140.215	110.627	nM	0.869741	0.615
1	Panobinostat	Marizomib	5	0.25	131.59	60.2438	nM	2.6163	1.85
1	Panobinostat	Marizomib	25	0.25	83.51	33.7341	nM	9.58837	6.78
1	Panobinostat	Marizomib	0	5	41.6	0	nM	4.35578	3.08
1	Panobinostat	Marizomib	0.25	5	88.44	-134.04	nM	9.58837	6.78
1	Panobinostat	Marizomib	1	5	60.095	-185.247	nM	6.10233	4.315
1	Panobinostat	Marizomib	5	5	55.165	-172.629	nM	0.869741	0.615
1	Panobinostat	Marizomib	25	5	38.52	-185.228	nM	15.6836	11.09
1	Panobinostat	Marizomib	0	25	20.03	0	nM	5.23259	3.7
1	Panobinostat	Marizomib	0.25	25	11.4	-213.056	nM	1.73948	1.23
1	Panobinostat	Marizomib	1	25	-0.31	-213.027	nM	2.6163	1.85
1	Panobinostat	Marizomib	5	25	3.39	-172.663	nM	2.6163	1.85
1	Panobinostat	Marizomib	25	25	7.085	-185.199	nM	6.10233	4.315
1	Panobinostat	Marizomib	0	50	10.785	0	nM	6.10233	4.315
1	Panobinostat	Marizomib	0.25	50	13.25	-106.643	nM	2.6163	1.85
1	Panobinostat	Marizomib	1	50	10.785	-213.027	nM	4.36285	3.085
1	Panobinostat	Marizomib	5	50	12.635	-172.663	nM	3.48604	2.465
1	Panobinostat	Marizomib	25	50	15.715	-185.199	nM	6.10233	4.315

## Sheet: SF8628
PairIndex	Drug1	Drug2	Conc1	Conc2	Relative_inhibition	Synergy	concUnit	SD	SEM
1	Panobinostat	Marizomib	0	0	151.095	0	nM	35.6735	25.225
1	Panobinostat	Marizomib	0.25	0	97.555	0	nM	19.6505	13.895
1	Panobinostat	Marizomib	1	0	126.895	0	nM	23.2992	16.475
1	Panobinostat	Marizomib	5	0	72.845	0	nM	0.72832	0.515
1	Panobinostat	Marizomib	25	0	22.395	0	nM	0.72832	0.515
1	Panobinostat	Marizomib	0	0.01	109.4	0	nM	0	0
1	Panobinostat	Marizomib	0.25	0.01	90.865	69.5138	nM	10.1894	7.205
1	Panobinostat	Marizomib	1	0.01	133.59	75.724	nM	10.9177	7.72
1	Panobinostat	Marizomib	5	0.01	115.57	3.61931	nM	33.4886	23.68
1	Panobinostat	Marizomib	25	0.01	14.67	-168.474	nM	1.45664	1.03
1	Panobinostat	Marizomib	0	0.05	127.415	0	nM	3.6416	2.575
1	Panobinostat	Marizomib	0.25	0.05	190.22	74.1192	nM	22.5708	15.96
1	Panobinostat	Marizomib	1	0.05	150.575	81.2814	nM	17.4726	12.355
1	Panobinostat	Marizomib	5	0.05	125.87	14.932	nM	1.45664	1.03
1	Panobinostat	Marizomib	25	0.05	24.965	-102.352	nM	17.4726	12.355
1	Panobinostat	Marizomib	0	0.1	155.725	0	nM	11.646	8.235
1	Panobinostat	Marizomib	0.25	0.1	180.435	113.752	nM	24.7558	17.505
1	Panobinostat	Marizomib	1	0.1	167.57	111.958	nM	12.3744	8.75
1	Panobinostat	Marizomib	5	0.1	132.045	32.7627	nM	29.1257	20.595
1	Panobinostat	Marizomib	25	0.1	24.97	-84.5215	nM	7.2832	5.15
1	Panobinostat	Marizomib	0	0.25	179.925	0	nM	34.2169	24.195
1	Panobinostat	Marizomib	0.25	0.25	200	140.754	nM	7.2832	5.15
1	Panobinostat	Marizomib	1	0.25	238.095	147.916	nM	32.039	22.655
1	Panobinostat	Marizomib	5	0.25	166.54	44.8716	nM	21.1142	14.93
1	Panobinostat	Marizomib	25	0.25	27.03	-84.5215	nM	4.36992	3.09
1	Panobinostat	Marizomib	0	5	173.745	0	nM	51.6966	36.555
1	Panobinostat	Marizomib	0.25	5	145.43	77.9987	nM	5.82656	4.12
1	Panobinostat	Marizomib	1	5	188.16	98.9999	nM	12.3744	8.75
1	Panobinostat	Marizomib	5	5	85.715	-46.0938	nM	2.90621	2.055
1	Panobinostat	Marizomib	25	5	24.455	-84.4408	nM	2.18496	1.545
1	Panobinostat	Marizomib	0	25	30.635	0	nM	2.18496	1.545
1	Panobinostat	Marizomib	0.25	25	30.115	-31.3686	nM	11.646	8.235
1	Panobinostat	Marizomib	1	25	116.085	-28.6314	nM	31.3036	22.135
1	Panobinostat	Marizomib	5	25	20.85	-26.1401	nM	4.36992	3.09
1	Panobinostat	Marizomib	25	25	16.215	-20.1932	nM	0.72832	0.515
1	Panobinostat	Marizomib	0	50	84.17	0	nM	12.3744	8.75
1	Panobinostat	Marizomib	0.25	50	14.155	-31.4851	nM	9.46816	6.695
1	Panobinostat	Marizomib	1	50	87.775	-31.4851	nM	16.016	11.325
1	Panobinostat	Marizomib	5	50	20.335	-26.161	nM	5.09824	3.605
1	Panobinostat	Marizomib	25	50	16.215	-20.1062	nM	2.18496	1.545

## Sheet: SJG2
PairIndex	Drug1	Drug2	Conc1	Conc2	Relative_inhibition	Synergy	concUnit	SD	SEM
1	Panobinostat	Marizomib	0	0	115.685	0	nM	0.685894	0.485
1	Panobinostat	Marizomib	0.25	0	115.195	0	nM	3.65574	2.585
1	Panobinostat	Marizomib	1	0	114.715	0	nM	10.2884	7.275
1	Panobinostat	Marizomib	5	0	91.755	0	nM	9.83586	6.955
1	Panobinostat	Marizomib	25	0	43.09	0	nM	4.11536	2.91
1	Panobinostat	Marizomib	0	0.01	143.975	0	nM	11.4339	8.085
1	Panobinostat	Marizomib	0.25	0.01	121.18	43.0104	nM	28.5813	20.21
1	Panobinostat	Marizomib	1	0.01	133.145	49.9979	nM	32.237	22.795
1	Panobinostat	Marizomib	5	0.01	112.935	10.2417	nM	9.14289	6.465
1	Panobinostat	Marizomib	25	0.01	61.36	-60.9387	nM	1.59806	1.13
1	Panobinostat	Marizomib	0	0.05	132.5	0	nM	16.2352	11.48
1	Panobinostat	Marizomib	0.25	0.05	161.28	82.2478	nM	16.2352	11.48
1	Panobinostat	Marizomib	1	0.05	135.085	70.2418	nM	41.387	29.265
1	Panobinostat	Marizomib	5	0.05	118.27	29.1128	nM	4.80833	3.4
1	Panobinostat	Marizomib	25	0.05	68.635	-43.5232	nM	14.1775	10.025
1	Panobinostat	Marizomib	0	0.1	148.665	0	nM	12.5794	8.895
1	Panobinostat	Marizomib	0.25	0.1	129.915	61.8813	nM	3.42947	2.425
1	Panobinostat	Marizomib	1	0.1	151.415	68.8695	nM	30.6389	21.665
1	Panobinostat	Marizomib	5	0.1	83.995	29.1113	nM	9.83586	6.955
1	Panobinostat	Marizomib	25	0.1	53.11	-103.199	nM	14.6371	10.35
1	Panobinostat	Marizomib	0	0.25	102.1	0	nM	7.08521	5.01
1	Panobinostat	Marizomib	0.25	0.25	137.835	77.2617	nM	5.02753	3.555
1	Panobinostat	Marizomib	1	0.25	170.98	84.2504	nM	9.82878	6.95
1	Panobinostat	Marizomib	5	0.25	144.46	37.2754	nM	16.2352	11.48
1	Panobinostat	Marizomib	25	0.25	55.375	-48.9484	nM	7.31856	5.175
1	Panobinostat	Marizomib	0	5	138.64	0	nM	16.6877	11.8
1	Panobinostat	Marizomib	0.25	5	83.185	3.80571	nM	11.4339	8.085
1	Panobinostat	Marizomib	1	5	121.34	7.93461	nM	23.3204	16.49
1	Panobinostat	Marizomib	5	5	54.73	-29.4964	nM	0.452548	0.32
1	Panobinostat	Marizomib	25	5	42.605	-98.652	nM	4.34871	3.075
1	Panobinostat	Marizomib	0	25	35.485	0	nM	6.17304	4.365
1	Panobinostat	Marizomib	0.25	25	40.34	-44.4739	nM	7.08521	5.01
1	Panobinostat	Marizomib	1	25	64.915	-44.2857	nM	15.7756	11.155
1	Panobinostat	Marizomib	5	25	48.585	-35.286	nM	20.1172	14.225
1	Panobinostat	Marizomib	25	25	28.05	-16.2107	nM	0.226274	0.16
1	Panobinostat	Marizomib	0	50	58.285	0	nM	0.459619	0.325
1	Panobinostat	Marizomib	0.25	50	27.24	-44.5114	nM	0	0
1	Panobinostat	Marizomib	1	50	53.27	-44.3229	nM	12.1198	8.57
1	Panobinostat	Marizomib	5	50	28.05	-35.3059	nM	9.37624	6.63
1	Panobinostat	Marizomib	25	50	26.595	-16.1938	nM	0.912168	0.645

## Sheet: T98G
PairIndex	Drug1	Drug2	Conc1	Conc2	Relative_inhibition	Synergy	concUnit	SD	SEM
1	Panobinostat	Marizomib	0	0	139.97	0	nM	0.777817	0.55
1	Panobinostat	Marizomib	0.25	0	136.675	0	nM	10.1046	7.145
1	Panobinostat	Marizomib	1	0	146.565	0	nM	47.3974	33.515
1	Panobinostat	Marizomib	5	0	100.96	0	nM	9.31967	6.59
1	Panobinostat	Marizomib	25	0	11.4	0	nM	3.88909	2.75
1	Panobinostat	Marizomib	0	0.01	192.72	0	nM	19.4313	13.74
1	Panobinostat	Marizomib	0.25	0.01	174.585	119.086	nM	18.6464	13.185
1	Panobinostat	Marizomib	1	0.01	204.81	136.133	nM	13.2088	9.34
1	Panobinostat	Marizomib	5	0.01	146.565	49.1403	nM	33.4108	23.625
1	Panobinostat	Marizomib	25	0.01	24.035	-145.335	nM	6.21547	4.395
1	Panobinostat	Marizomib	0	0.05	220.74	0	nM	15.5422	10.99
1	Panobinostat	Marizomib	0.25	0.05	166.895	105.548	nM	32.633	23.075
1	Panobinostat	Marizomib	1	0.05	159.755	122.595	nM	5.43765	3.845
1	Panobinostat	Marizomib	5	0.05	117.995	35.6651	nM	5.43765	3.845
1	Panobinostat	Marizomib	25	0.05	24.035	-158.69	nM	7.7711	5.495
1	Panobinostat	Marizomib	0	0.1	163.05	0	nM	2.33345	1.65
1	Panobinostat	Marizomib	0.25	0.1	159.75	103.059	nM	41.1819	29.12
1	Panobinostat	Marizomib	1	0.1	137.775	120.105	nM	6.99329	4.945
1	Panobinostat	Marizomib	5	0.1	132.83	33.2943	nM	29.5288	20.88
1	Panobinostat	Marizomib	25	0.1	19.645	-160.835	nM	6.21547	4.395
1	Panobinostat	Marizomib	0	0.25	183.38	0	nM	1.55563	1.1
1	Panobinostat	Marizomib	0.25	0.25	161.95	108.912	nM	38.0706	26.92
1	Panobinostat	Marizomib	1	0.25	165.795	125.959	nM	17.0908	12.085
1	Panobinostat	Marizomib	5	0.25	139.425	39.6554	nM	6.21547	4.395
1	Panobinostat	Marizomib	25	0.25	26.235	-153.506	nM	3.1042	2.195
1	Panobinostat	Marizomib	0	5	148.215	0	nM	26.4246	18.685
1	Panobinostat	Marizomib	0.25	5	115.245	84.3903	nM	35.7442	25.275
1	Panobinostat	Marizomib	1	5	168.545	101.412	nM	6.99329	4.945
1	Panobinostat	Marizomib	5	5	93.82	28.3318	nM	25.6397	18.13
1	Panobinostat	Marizomib	25	5	27.885	-151.307	nM	2.32638	1.645
1	Panobinostat	Marizomib	0	25	25.14	0	nM	10.8753	7.69
1	Panobinostat	Marizomib	0.25	25	38.875	-33.7505	nM	17.8686	12.635
1	Panobinostat	Marizomib	1	25	71.84	-33.75	nM	17.8757	12.64
1	Panobinostat	Marizomib	5	25	20.74	-29.2661	nM	3.11127	2.2
1	Panobinostat	Marizomib	25	25	4.805	-20.0371	nM	10.1046	7.145
1	Panobinostat	Marizomib	0	50	82.28	0	nM	6.22254	4.4
1	Panobinostat	Marizomib	0.25	50	21.29	-50.6188	nM	2.33345	1.65
1	Panobinostat	Marizomib	1	50	76.235	-50.618	nM	22.5355	15.935
1	Panobinostat	Marizomib	5	50	16.895	-41.4891	nM	2.32638	1.645
1	Panobinostat	Marizomib	25	50	26.235	-7.87291	nM	23.3133	16.485

## Sheet: U87
PairIndex	Drug1	Drug2	Conc1	Conc2	Relative_inhibition	Synergy	concUnit	SD	SEM
1	Panobinostat	Marizomib	0	0	167.91	0	nM	18.9505	13.4
1	Panobinostat	Marizomib	0.25	0	180.66	0	nM	2.13546	1.51
1	Panobinostat	Marizomib	1	0	167.91	0	nM	3.66281	2.59
1	Panobinostat	Marizomib	5	0	127.5	0	nM	18.6393	13.18
1	Panobinostat	Marizomib	25	0	42.135	0	nM	4.278	3.025
1	Panobinostat	Marizomib	0	0.01	188.44	0	nM	3.97394	2.81
1	Panobinostat	Marizomib	0.25	0.01	192.975	190.516	nM	12.834	9.075
1	Panobinostat	Marizomib	1	0.01	179.58	162.102	nM	9.1641	6.48
1	Panobinostat	Marizomib	5	0.01	155.375	83.2491	nM	33.6229	23.775
1	Panobinostat	Marizomib	25	0.01	60.08	-54.1689	nM	1.52735	1.08
1	Panobinostat	Marizomib	0	0.05	151.055	0	nM	48.8964	34.575
1	Panobinostat	Marizomib	0.25	0.05	174.175	174.935	nM	14.3613	10.155
1	Panobinostat	Marizomib	1	0.05	214.155	157.36	nM	15.2806	10.805
1	Panobinostat	Marizomib	5	0.05	146.085	68.6408	nM	17.416	12.315
1	Panobinostat	Marizomib	25	0.05	43.435	-50.5751	nM	0.615183	0.435
1	Panobinostat	Marizomib	0	0.1	95.515	0	nM	18.6464	13.185
1	Panobinostat	Marizomib	0.25	0.1	79.305	74.9254	nM	9.77929	6.915
1	Panobinostat	Marizomib	1	0.1	88.385	60.1305	nM	28.1216	19.885
1	Panobinostat	Marizomib	5	0.1	65.915	5.12575	nM	9.77929	6.915
1	Panobinostat	Marizomib	25	0.1	6.915	-93.0987	nM	2.75065	1.945
1	Panobinostat	Marizomib	0	0.25	125.985	0	nM	6.72459	4.755
1	Panobinostat	Marizomib	0.25	0.25	139.815	78.7986	nM	12.2259	8.645
1	Panobinostat	Marizomib	1	0.25	114.535	54.9597	nM	8.25194	5.835
1	Panobinostat	Marizomib	5	0.25	112.805	6.44314	nM	4.58912	3.245
1	Panobinostat	Marizomib	25	0.25	27.01	-36.8814	nM	5.50129	3.89
1	Panobinostat	Marizomib	0	5	19.88	0	nM	7.63675	5.4
1	Panobinostat	Marizomib	0.25	5	54.025	-78.1496	nM	7.64382	5.405
1	Panobinostat	Marizomib	1	5	27.445	-175.141	nM	1.83141	1.295
1	Panobinostat	Marizomib	5	5	26.145	-132.203	nM	1.22329	0.865
1	Panobinostat	Marizomib	25	5	0.65	-14.1119	nM	0	0
1	Panobinostat	Marizomib	0	25	1.295	0	nM	5.19723	3.675
1	Panobinostat	Marizomib	0.25	25	1.295	-99.4539	nM	0.304056	0.215
1	Panobinostat	Marizomib	1	25	-2.16	-184.568	nM	0.311127	0.22
1	Panobinostat	Marizomib	5	25	-0.435	-132.571	nM	3.35876	2.375
1	Panobinostat	Marizomib	25	25	-1.73	-14.1116	nM	2.13546	1.51
1	Panobinostat	Marizomib	0	50	-0.215	0	nM	0.615183	0.435
1	Panobinostat	Marizomib	0.25	50	0.65	-199.644	nM	3.0547	2.16
1	Panobinostat	Marizomib	1	50	0.86	-184.568	nM	1.52735	1.08
1	Panobinostat	Marizomib	5	50	1.725	-132.571	nM	2.75065	1.945
1	Panobinostat	Marizomib	25	50	0.65	-14.1116	nM	0	0
