# Supplementary material for: Targeting mitochondrial energetics reverses panobinostat‐ and marizomib‐induced resistance in pediatric and adult high‐grade gliomas
Source: Mol Oncol. 2023 May 12;17(9):1821–43. doi: 10.1002/1878-0261.13427 (PMC10483615; doi:10.1002/1878-0261.13427)
Supplement: Supplementary file 4 — Table S2. Differential gene expression between drug‐naïve vs. PM‐resistant DIPG‐007 and DIPG‐013 cell lines. [file MOL2-17-1821-s006.csv]

DIPG-007 PM vs. NA�VE (adj<0.05,Abs Log2FC >1.3)					DIPG-013 PM vs. NA�VE (adj<0.05,Abs Log2FC >1.3)
Row-names (DIPG007)	Symbol	logFC	adj-P-Val		Row-names (DIPG013)	Symbol	logFC	adj-P-Val
ENSG00000104435	STMN2	9.394034861	1.16E-12		ENSG00000164509	IL31RA	11.09204443	4.49E-10
ENSG00000169116	PARM1	7.672272312	1.76E-12		ENSG00000170290	SLN	10.32213831	2.50E-08
ENSG00000164509	IL31RA	7.488119542	6.03E-13		ENSG00000221955	SLC12A8	9.964806016	4.57E-10
ENSG00000170290	SLN	7.40588776	2.11E-11		ENSG00000104435	STMN2	8.979871567	5.09E-10
ENSG00000216490	IFI30	7.309789979	2.55E-09		ENSG00000107159	CA9	8.978491553	5.79E-09
ENSG00000018236	CNTN1	6.979018219	4.17E-12		ENSG00000169116	PARM1	8.968137851	1.06E-09
ENSG00000221955	SLC12A8	6.86390733	9.05E-11		ENSG00000216490	IFI30	8.578311513	2.32E-05
ENSG00000110675	ELMOD1	6.686283366	2.16E-11		ENSG00000118785	opn	8.248776376	2.50E-08
ENSG00000184524	CEND1	6.661886336	2.35E-10		ENSG00000075035	WSCD2	7.816557639	1.70E-10
ENSG00000186642	PDE2A	6.41262926	4.34E-12		ENSG00000076716	GPC4	7.423080269	2.48E-08
ENSG00000166292	TMEM100	6.1954249	8.11E-11		ENSG00000109610	SOD3	7.16699199	3.60E-08
ENSG00000163638	ADAMTS9	5.976609532	1.05E-13		ENSG00000186867	QRFPR	7.142553211	1.80E-07
ENSG00000118785	opn	5.968830187	6.99E-14		ENSG00000110675	ELMOD1	7.127944823	1.98E-08
ENSG00000156298	TSPAN7	5.93561965	4.45E-10		ENSG00000112139	MDGA1	6.930170082	8.07E-09
ENSG00000092051	JPH4	5.714413809	2.12E-11		ENSG00000132702	HAPLN2	6.721738154	9.76E-09
ENSG00000162433	AK4	5.700396424	6.55E-12		ENSG00000125869	LAMP5	6.67725952	2.73E-08
ENSG00000164949	GEM	5.590081983	9.53E-11		ENSG00000118523	CCN2	6.61322919	8.88E-08
ENSG00000225783	MIAT	5.532625901	3.22E-10		ENSG00000162433	AK4	6.503926699	3.42E-09
ENSG00000075035	WSCD2	5.499020167	9.23E-13		ENSG00000123240	OPTN	6.098505481	2.53E-08
ENSG00000100302	RASD2	5.443715074	5.37E-10		ENSG00000176788	BASP1	6.074491236	7.34E-08
ENSG00000167680	SEMA6B	5.353059897	1.90E-11		ENSG00000156298	TSPAN7	5.911442926	1.99E-07
ENSG00000170382	LRRN2	5.324120655	1.06E-13		ENSG00000111341	MGP	5.900727046	1.38E-08
ENSG00000203618	GP1BB	5.32357889	0.00150131		ENSG00000177875	CCDC184	5.832913625	2.20E-08
ENSG00000142235	LMTK3	5.319457471	7.07E-12		ENSG00000106688	SLC1A1	5.757232392	2.48E-08
ENSG00000135472	FAIM2	5.311430255	1.36E-09		ENSG00000122877	EGR2	5.72274892	6.35E-11
ENSG00000105696	C19orf4	5.25007886	1.53E-13		ENSG00000167680	SEMA6B	5.531947719	4.44E-08
ENSG00000155980	KIF5A	5.234963802	5.29E-11		ENSG00000174343	CHRNA9	5.461159204	1.88E-09
ENSG00000104833	TUBB4A	5.216630087	9.64E-12		ENSG00000147883	CDKN2B	5.431586297	1.38E-08
ENSG00000136960	ENPP2	5.170595143	2.62E-12		ENSG00000089169	RPH3A	5.41286253	2.97E-12
ENSG00000187098	MITF	5.12091378	3.44E-12		ENSG00000105696	C19orf4	5.405356211	4.03E-09
ENSG00000229108	LINC02587	5.08854056	3.45E-07		ENSG00000197747	S100A10	5.397309084	9.45E-09
ENSG00000165272	AQP3	5.006365607	1.18E-09		ENSG00000164161	HHIP	5.309768072	9.74E-10
ENSG00000163531	NFASC	4.929749169	2.53E-14		ENSG00000163220	S100A9	5.273640699	1.57E-07
ENSG00000123240	OPTN	4.894313365	2.34E-11		ENSG00000184500	PROS1	5.23923862	4.13E-08
ENSG00000143320	CRABP2	4.884309241	2.78E-13		ENSG00000092051	JPH4	5.020011951	8.84E-08
ENSG00000176788	BASP1	4.88165273	6.72E-13		ENSG00000074317	SNCB	5.014372428	3.86E-07
ENSG00000177875	CCDC184	4.853113768	2.43E-10		ENSG00000155980	KIF5A	4.990026625	1.14E-07
ENSG00000109610	SOD3	4.753761673	1.29E-10		ENSG00000143320	CRABP2	4.964788314	1.69E-09
ENSG00000085552	IGSF9	4.743792749	3.42E-11		ENSG00000176485	PLAAT3	4.855806045	1.50E-07
ENSG00000054793	ATP9A	4.739622106	2.36E-14		ENSG00000142235	LMTK3	4.789894002	1.67E-08
ENSG00000138135	CH25H	4.713672949	2.88E-15		ENSG00000147852	VLDLR	4.773690392	1.77E-09
ENSG00000164161	HHIP	4.651805791	2.08E-15		ENSG00000164690	SHH	4.721429116	1.45E-08
ENSG00000064042	LIMCH1	4.607230213	1.03E-11		ENSG00000187098	MITF	4.714044933	1.20E-09
ENSG00000074317	SNCB	4.605169944	4.32E-09		ENSG00000116194	ANGPTL1	4.623759164	2.45E-08
ENSG00000185985	SLITRK2	4.567455047	5.59E-14		ENSG00000105048	TNNT1	4.613512421	3.35E-09
ENSG00000176840	MIR7-3HG	4.500756639	5.40E-09		ENSG00000101210	EEF1A2	4.608823252	4.36E-10
ENSG00000100985	MMP9	4.494563021	1.17E-19		ENSG00000115461	IGFBP5	4.607541083	2.97E-12
ENSG00000231233	CFAP58-DT	4.467668943	1.52E-08		ENSG00000135472	FAIM2	4.594852847	1.58E-08
ENSG00000140465	CYP1A1	4.460138717	5.45E-10		ENSG00000102109	PCSK1N	4.583974067	5.46E-08
ENSG00000100095	SEZ6L	4.445499425	2.64E-17		ENSG00000113083	LOX	4.55156844	1.70E-08
ENSG00000104967	NOVA2	4.445304687	3.10E-12		ENSG00000165272	AQP3	4.524869154	3.03E-08
ENSG00000145721	LIX1	4.418676472	1.23E-10		ENSG00000184792	OSBP2	4.518275275	2.79E-10
ENSG00000049540	ELN	4.381599046	5.16E-13		ENSG00000049540	ELN	4.393825825	6.40E-09
ENSG00000162545	CAMK2N1	4.366576248	2.74E-12		ENSG00000189058	APOD	4.392191741	2.97E-12
ENSG00000237289	CKMT1B	4.322318084	5.44E-10		ENSG00000100095	SEZ6L	4.383808695	4.95E-11
ENSG00000184792	OSBP2	4.303036285	4.85E-13		ENSG00000099785	MARCHF2	4.382826562	1.99E-07
ENSG00000105048	TNNT1	4.267506385	1.75E-12		ENSG00000085552	IGSF9	4.337667904	7.50E-08
ENSG00000132702	HAPLN2	4.251819843	1.25E-08		ENSG00000181458	TMEM45A	4.335310135	2.50E-08
ENSG00000160712	IL6R	4.184919895	1.97E-11		ENSG00000070808	CAMK2A	4.319214113	2.13E-08
ENSG00000167861	HID1	4.153097423	1.42E-10		ENSG00000104833	TUBB4A	4.309956403	4.18E-09
ENSG00000248890	HHIP-AS1	4.146136727	4.36E-09		ENSG00000164976	MYORG	4.301166105	3.73E-11
ENSG00000197747	S100A10	4.133440205	3.10E-12		ENSG00000159167	STC1	4.294093925	2.97E-12
ENSG00000165548	TMEM63C	4.123738463	3.28E-11		ENSG00000153253	SCN3A	4.283915827	1.24E-09
ENSG00000196754	S100A2	4.097428585	2.12E-08		ENSG00000104967	NOVA2	4.262157679	5.87E-09
ENSG00000102109	PCSK1N	4.096461175	7.29E-13		ENSG00000177108	ZDHHC22	4.223976126	9.21E-08
ENSG00000106546	AHR	4.086226139	3.78E-11		ENSG00000139737	SLAIN1	4.205052763	3.83E-10
ENSG00000168135	KCNJ4	4.041007973	1.08E-10		ENSG00000154639	CXADR	4.187134933	8.16E-10
ENSG00000087258	GNAO1	4.003197916	1.90E-13		ENSG00000110042	DTX4	4.113383628	3.79E-08
ENSG00000125355	TMEM255A	3.987402833	9.99E-14		ENSG00000107438	PDLIM1	4.103373614	4.76E-07
ENSG00000174343	CHRNA9	3.981873419	2.62E-12		ENSG00000135709	KIAA0513	4.096937153	7.51E-11
ENSG00000188674	C2orf80	3.956210574	3.64E-09		ENSG00000235568	NFAM1	4.065841655	7.52E-08
ENSG00000126709	IFI6	3.946817099	1.53E-10		ENSG00000175040	HEL-S-75	4.039458635	9.23E-09
ENSG00000099365	STX1B	3.934673223	2.09E-10		ENSG00000249992	TMEM158	4.009847436	3.40E-10
ENSG00000124479	NDP	3.933524103	9.28E-08		ENSG00000087258	GNAO1	4.00567938	8.06E-09
ENSG00000175040	HEL-S-75	3.930602693	5.33E-15		ENSG00000133169	BEX1	4.002822029	1.10E-06
ENSG00000153253	SCN3A	3.927075408	4.83E-14		ENSG00000227053	MUC12-AS1	3.993143065	7.20E-05
ENSG00000101210	EEF1A2	3.925208693	3.58E-15		ENSG00000143786	CNIH3	3.985574356	2.37E-11
ENSG00000125869	LAMP5	3.915097111	9.73E-09		ENSG00000160349	LCN1	3.984177644	7.45E-06
ENSG00000223572	CKMT1A	3.891382173	1.06E-07		ENSG00000166292	TMEM100	3.977678952	2.16E-07
ENSG00000118523	CCN2	3.889749552	1.25E-08		ENSG00000168528	SERINC2	3.961790249	3.06E-08
ENSG00000092096	SLC22A17	3.878549569	2.01E-12		ENSG00000164047	CAMP	3.934827908	9.97E-06
ENSG00000253910	PCDHGB2	3.876196266	7.11E-10		ENSG00000124942	AHNAK	3.9343577	1.74E-08
ENSG00000111962	UST	3.876021143	3.01E-11		ENSG00000203812	H2AC18	3.90899646	0.021303513
ENSG00000141968	VAV1	3.866818223	1.10E-10		ENSG00000134595	SOX3	3.888982076	6.32E-11
ENSG00000129116	PALLD	3.852334351	9.11E-16		ENSG00000159784	FAM131B	3.867334637	3.73E-11
ENSG00000157654	PALM2AKAP2	3.840474738	3.37E-12		ENSG00000168280	KIF5C	3.853890255	6.10E-09
ENSG00000122136	OBP2A	3.80458304	1.69E-07		ENSG00000102003	SYP	3.835200674	1.52E-07
ENSG00000139329	LUM	3.742985452	2.25E-10		ENSG00000147889	CDKN2A	3.834480574	4.72E-07
ENSG00000166780	C16orf45	3.730475153	1.97E-12		ENSG00000122136	OBP2A	3.801620082	1.49E-06
ENSG00000118160	SLC8A2	3.706305311	1.97E-12		ENSG00000162836	ACP6	3.766151565	1.47E-09
ENSG00000163686	ABHD6	3.680222235	1.40E-09		ENSG00000125355	TMEM255A	3.739147401	4.68E-08
ENSG00000124942	AHNAK	3.648540869	4.64E-16		ENSG00000089199	CHGB	3.713124534	9.27E-08
ENSG00000122877	EGR2	3.615975912	4.77E-16		ENSG00000171951	SCG2	3.680654304	1.03E-11
ENSG00000132639	SNAP25	3.606946417	8.66E-09		ENSG00000054793	ATP9A	3.613690879	5.00E-10
ENSG00000159216	RUNX1	3.569688972	1.11E-13		ENSG00000092096	SLC22A17	3.597369899	1.38E-08
ENSG00000176485	PLAAT3	3.55370934	1.15E-10		ENSG00000133048	CHI3L1	3.587972085	1.03E-11
ENSG00000106511	MEOX2	3.535313944	9.17E-13		ENSG00000126709	IFI6	3.584458411	2.19E-06
ENSG00000137642	SORL1	3.521858458	6.69E-15		ENSG00000100302	RASD2	3.583789419	1.56E-07
ENSG00000089041	P2RX7	3.511792207	9.33E-10		ENSG00000198722	UNC13B	3.544889908	4.49E-10
ENSG00000145794	MEGF10	3.486038767	3.48E-12		ENSG00000240891	PLCXD2	3.485079207	2.03E-07
ENSG00000071967	CYBRD1	3.484351988	1.97E-09		ENSG00000133878	DUSP26	3.478251789	2.75E-07
ENSG00000171551	ECEL1	3.453564377	1.53E-16		ENSG00000167779	IGFBP6	3.434028536	1.92E-06
ENSG00000154310	TNIK	3.453230075	9.85E-16		ENSG00000124243	BCAS4	3.418203527	8.78E-08
ENSG00000183876	ARSI	3.43891659	1.11E-07		ENSG00000006016	CRLF1	3.396211651	1.49E-08
ENSG00000138119	MYOF	3.438840736	3.29E-12		ENSG00000211445	GPX3	3.39442077	2.50E-08
ENSG00000145920	CPLX2	3.432066272	1.47E-18		ENSG00000185112	FAM43A	3.392515253	2.80E-09
ENSG00000159784	FAM131B	3.41902831	3.53E-15		ENSG00000060656	PTPRU	3.389575834	2.97E-08
ENSG00000116985	BMP8B	3.418610887	2.31E-15		ENSG00000100985	MMP9	3.387944988	2.37E-11
ENSG00000087085	ACHE	3.404130296	6.37E-11		ENSG00000167664	TMIGD2	3.383582305	2.81E-08
ENSG00000168528	SERINC2	3.403703464	3.15E-11		ENSG00000213931	HBE1	3.376416459	1.52E-05
ENSG00000146276	GABRR1	3.396074337	1.48E-12		ENSG00000172020	GAP43	3.332083251	2.97E-12
ENSG00000184985	SORCS2	3.390574602	5.12E-12		ENSG00000120885	CLU	3.291466687	2.37E-11
ENSG00000135709	KIAA0513	3.390195078	1.64E-16		ENSG00000090013	HEL-S-10	3.28919892	5.28E-08
ENSG00000099785	MARCHF2	3.366291331	2.46E-08		ENSG00000133069	TMCC2	3.270414673	5.28E-08
ENSG00000121900	TMEM54	3.364121771	2.83E-13		ENSG00000166780	C16orf45	3.231176899	9.64E-10
ENSG00000185745	IFIT1	3.340671997	7.21E-16		ENSG00000196562	SULF2	3.220974897	1.39E-09
ENSG00000139737	SLAIN1	3.331748872	6.55E-14		ENSG00000100167	SEPTIN3	3.208364579	5.38E-11
ENSG00000126950	TMEM35A	3.324708824	1.81E-08		ENSG00000170340	B3GNT2	3.182531303	7.09E-07
ENSG00000133083	DCLK1	3.320827765	1.16E-11		ENSG00000101955	SRPX	3.176685511	5.50E-08
ENSG00000170231	FABP6	3.318407657	3.70E-06		ENSG00000124249	KCNK15	3.1663144	6.57E-07
ENSG00000173083	HPSE	3.313068975	5.41E-09		ENSG00000150551	LYPD1	3.163239343	4.54E-08
ENSG00000170962	PDGFD	3.299383924	5.58E-10		ENSG00000215472	RPL17-C18orf32	3.141172028	0.003256743
ENSG00000133069	TMCC2	3.277200438	5.81E-11		ENSG00000205078	SYCE1L	3.141126758	6.65E-06
ENSG00000143786	CNIH3	3.26477426	1.53E-16		ENSG00000128872	TMOD2	3.094441868	2.50E-08
ENSG00000107317	PTGDS	3.262876564	1.23E-12		ENSG00000134853	PDGFRA	3.068233117	5.00E-10
ENSG00000100311	PDGFB	3.252331761	1.38E-16		ENSG00000105971	CAV2	3.066575598	1.13E-08
ENSG00000102003	SYP	3.251486085	3.22E-10		ENSG00000173281	PPP1R3B	3.047110385	2.99E-09
ENSG00000168280	KIF5C	3.239221215	4.26E-15		ENSG00000175482	POLD4	3.005342732	2.01E-07
ENSG00000137872	SEMA6D	3.23260861	7.00E-17		ENSG00000135622	SEMA4F	2.991167402	5.20E-08
ENSG00000154639	CXADR	3.217977587	3.00E-13		ENSG00000019991	HGF	2.9859129	6.68E-08
ENSG00000174938	PSK-1	3.202940478	4.04E-15		ENSG00000066248	NGEF	2.981594591	2.37E-11
ENSG00000164099	PRSS12	3.200730095	9.69E-10		ENSG00000116985	BMP8B	2.975351906	2.01E-09
ENSG00000237412	PRSS56	3.199190238	4.47E-13		ENSG00000162426	SLC45A1	2.949429682	8.52E-09
ENSG00000143603	KCNN3	3.154822981	9.87E-12		ENSG00000132639	SNAP25	2.945439993	1.04E-06
ENSG00000100167	SEPTIN3	3.133439868	4.00E-15		ENSG00000130513	GDF15	2.939792995	2.50E-08
ENSG00000115468	EFHD1	3.129840411	7.60E-12		ENSG00000115226	FNDC4	2.935653088	6.20E-07
ENSG00000162426	SLC45A1	3.121359104	6.02E-12		ENSG00000148344	PTGES	2.933004613	1.13E-06
ENSG00000008056	SYN1	3.117168242	4.84E-12		ENSG00000146276	GABRR1	2.923494991	2.37E-09
ENSG00000254087	LYN	3.111060556	1.36E-09		ENSG00000087085	ACHE	2.923343771	1.28E-06
ENSG00000163453	IGFBP7	3.107442753	7.28E-08		ENSG00000121900	TMEM54	2.898985481	2.38E-09
ENSG00000130517	PGPEP1	3.104241381	3.66E-15		ENSG00000174521	TTC9B	2.898273381	4.34E-05
ENSG00000130294	KIF1A	3.099771399	9.67E-13		ENSG00000105290	APLP1	2.897522114	4.95E-11
ENSG00000130513	GDF15	3.098236829	4.09E-13		ENSG00000204642	HLA-F	2.887904386	2.19E-09
ENSG00000108821	COL1A1	3.0951443	4.16E-11		ENSG00000223572	CKMT1A	2.884100107	4.01E-05
ENSG00000128683	GAD1	3.093774939	8.85E-13		ENSG00000185985	SLITRK2	2.882600138	1.45E-08
ENSG00000117016	RIMS3	3.090463517	1.48E-10		ENSG00000115468	EFHD1	2.880816377	4.53E-08
ENSG00000148344	PTGES	3.07079116	2.92E-07		ENSG00000008056	SYN1	2.879542307	9.76E-09
ENSG00000167664	TMIGD2	3.04484739	6.58E-08		ENSG00000101400	SNTA1	2.870197021	6.66E-08
ENSG00000139182	CLSTN3	3.033564136	2.97E-16		ENSG00000178947	SMIM10L2A	2.866481958	1.54E-07
ENSG00000145335	SNCA	3.025590027	2.16E-09		ENSG00000168135	KCNJ4	2.856035802	5.25E-07
ENSG00000107249	GLIS3	2.995900799	5.97E-12		ENSG00000105427	CNFN	2.848941215	0.00046138
ENSG00000006016	CRLF1	2.974216705	4.57E-10		ENSG00000139182	CLSTN3	2.841966532	1.16E-10
ENSG00000107438	PDLIM1	2.964077913	1.59E-07		ENSG00000204622	HLA-J	2.840866091	1.53E-05
ENSG00000089199	CHGB	2.953360722	6.60E-10		ENSG00000203618	GP1BB	2.83904152	0.019700774
ENSG00000112773	TENT5A	2.952650363	1.67E-11		ENSG00000237289	CKMT1B	2.826507835	4.11E-07
ENSG00000249992	TMEM158	2.952476522	2.93E-15		ENSG00000100036	SLC35E4	2.823222432	2.84E-09
ENSG00000147852	VLDLR	2.941664078	2.94E-14		ENSG00000163517	HDAC11	2.818573551	2.44E-07
ENSG00000151490	PTPRO	2.939393312	3.37E-15		ENSG00000173083	HPSE	2.814824827	3.26E-07
ENSG00000187714	SLC18A3	2.917858443	2.92E-09		ENSG00000134531	EMP1	2.810483039	1.53E-10
ENSG00000105088	OLFM2	2.916337951	1.16E-10		ENSG00000128274	A4GALT	2.805287962	2.83E-08
ENSG00000163328	GPR155	2.910316819	1.06E-13		ENSG00000221968	FADS3	2.803021416	1.35E-08
ENSG00000150551	LYPD1	2.896274606	4.14E-12		ENSG00000158457	TSPAN33	2.792202378	3.71E-06
ENSG00000145936	KCNMB1	2.891935632	2.16E-11		ENSG00000170962	PDGFD	2.783473816	5.65E-08
ENSG00000164976	MYORG	2.879530591	1.03E-16		ENSG00000170989	S1PR1	2.7761622	5.23E-07
ENSG00000186462	NAP1L2	2.850497188	5.35E-08		ENSG00000168899	VAMP5	2.774180541	6.65E-08
ENSG00000204516	MICB	2.849947324	3.40E-07		ENSG00000167619	TMEM145	2.770887452	4.25E-07
ENSG00000187902	SHISA7	2.844667242	2.27E-11		ENSG00000185745	IFIT1	2.770509687	5.40E-11
ENSG00000090013	HEL-S-10	2.835659748	9.23E-13		ENSG00000138449	SLC40A1	2.768957305	2.82E-06
ENSG00000134533	RERG	2.834264888	5.60E-12		ENSG00000128340	RAC2	2.76825488	2.07E-06
ENSG00000172889	EGFL7	2.834089191	1.12E-10		ENSG00000139112	GABARAPL1	2.761885066	2.01E-09
ENSG00000103723	AP3B2	2.828434504	2.29E-10		ENSG00000126950	TMEM35A	2.761269253	2.25E-06
ENSG00000007237	GAS7	2.828424733	1.52E-16		ENSG00000158373	HIST1H2BD	2.757684346	6.00E-08
ENSG00000198722	UNC13B	2.824105466	1.30E-14		ENSG00000174600	CMKLR1	2.698512105	4.95E-11
ENSG00000130303	BST2	2.818236554	1.95E-13		ENSG00000154917	RAB6B	2.6875391	4.25E-09
ENSG00000175445	LPL	2.80861141	1.12E-14		ENSG00000183779	ZNF703	2.685533935	4.36E-10
ENSG00000270757	HSPE1-MOB4	2.807418862	0.004146553		ENSG00000145920	CPLX2	2.68438598	4.58E-11
ENSG00000178104	PDE4DIP	2.806477537	3.75E-17		ENSG00000233384	CNIH3-AS2	2.683899534	1.30E-05
ENSG00000101955	SRPX	2.774108166	1.59E-07		ENSG00000050438	SLC4A8	2.679657324	1.78E-08
ENSG00000110076	NRXN2	2.760511751	6.30E-12		ENSG00000119632	IFI27L2	2.676941786	3.97E-06
ENSG00000099998	GGT5	2.759329498	1.73E-09		ENSG00000234745	HLA-B	2.676263212	2.89E-11
ENSG00000129675	ARHGEF6	2.757253301	5.71E-14		ENSG00000203797	DDO	2.674425156	6.55E-07
ENSG00000119782	FKBP1B	2.735493854	1.51E-06		ENSG00000102854	MSLN	2.670363537	6.33E-06
ENSG00000100036	SLC35E4	2.735203944	1.12E-12		ENSG00000126259	KIRREL2	2.669628355	7.09E-08
ENSG00000013364	MVP	2.725143283	2.02E-10		ENSG00000187837	H1-2	2.662653845	8.94E-09
ENSG00000178947	SMIM10L2A	2.699469615	1.15E-08		ENSG00000148180	GSN	2.655311536	2.37E-11
ENSG00000162522	KIAA1522	2.693521126	1.56E-10		ENSG00000040731	CDH10	2.651431623	9.62E-08
ENSG00000117602	RCAN3	2.684308161	6.31E-13		ENSG00000184867	ARMCX2	2.627468487	7.18E-08
ENSG00000187730	GABRD	2.684174131	6.54E-12		ENSG00000158828	PINK1	2.625024205	1.16E-08
ENSG00000128268	MGAT3	2.677822976	4.57E-11		ENSG00000137872	SEMA6D	2.624746112	1.81E-09
ENSG00000165795	NDRG2	2.670018837	3.43E-13		ENSG00000148204	CRB2	2.621760027	3.14E-07
ENSG00000163873	GRIK3	2.6654427	1.10E-15		ENSG00000130303	BST2	2.618582859	5.88E-09
ENSG00000149926	TLCD3B	2.662196007	3.32E-09		ENSG00000204525	HLA-Cw	2.611566427	6.71E-11
ENSG00000162551	ALPL	2.660264698	9.51E-09		ENSG00000198910	L1CAM	2.601620627	2.47E-09
ENSG00000204642	HLA-F	2.65969629	5.90E-12		ENSG00000206341	HLA-H	2.596575445	4.87E-08
ENSG00000106688	SLC1A1	2.656911653	3.69E-14		ENSG00000157680	DGKI	2.577604487	9.73E-10
ENSG00000124249	KCNK15	2.652327572	1.53E-07		ENSG00000187122	SLIT1	2.574699104	2.27E-10
ENSG00000069188	SDK2	2.650651299	4.26E-15		ENSG00000099849	RASSF7	2.568474955	1.02E-05
ENSG00000115525	ST3GAL5	2.635870949	1.12E-14		ENSG00000100311	PDGFB	2.564413917	1.75E-10
ENSG00000204969	PCDHA2	2.635339435	1.25E-08		ENSG00000205670	SMIM11A	2.563148878	0.019184868
ENSG00000135622	SEMA4F	2.631942036	1.10E-10		ENSG00000068971	PPP2R5B	2.559144909	2.84E-07
ENSG00000158406	HIST1H4J	2.631128982	2.64E-09		ENSG00000145936	KCNMB1	2.554882372	4.03E-08
ENSG00000227117	HORMAD2-AS1	2.630438158	2.07E-08		ENSG00000099365	STX1B	2.549523431	5.87E-07
ENSG00000019991	HGF	2.628273376	8.11E-11		ENSG00000010278	CD9	2.547635477	1.53E-10
ENSG00000126259	KIRREL2	2.627893258	5.87E-10		ENSG00000180720	CHRM4	2.546694212	1.24E-05
ENSG00000050438	SLC4A8	2.623031975	1.06E-13		ENSG00000074590	NUAK1	2.543897691	4.53E-08
ENSG00000120049	KCNIP2	2.619439148	1.45E-10		ENSG00000013364	MVP	2.542551725	8.90E-08
ENSG00000175482	POLD4	2.61604932	1.49E-10		ENSG00000110002	LOH11CR2A	2.540681675	1.63E-06
ENSG00000171951	SCG2	2.609409114	2.38E-15		ENSG00000187186	LOC730098	2.536543638	1.78E-06
ENSG00000061337	LZTS1	2.60368879	3.71E-19		ENSG00000120049	KCNIP2	2.53509659	3.44E-07
ENSG00000198794	SCAMP5	2.591558683	8.36E-16		ENSG00000101000	PROCR	2.53086432	2.74E-08
ENSG00000066248	NGEF	2.588631169	7.46E-17		ENSG00000130294	KIF1A	2.528607588	1.80E-08
ENSG00000158457	TSPAN33	2.56372673	5.61E-08		ENSG00000087510	TFAP2C	2.522069124	3.60E-07
ENSG00000185112	FAM43A	2.559721045	6.99E-12		ENSG00000165434	PGM2L1	2.516348816	5.45E-08
ENSG00000166342	NETO1	2.547700774	2.57E-10		ENSG00000172889	EGFL7	2.511751811	5.41E-08
ENSG00000128849	CGNL1	2.539228021	1.46E-10		ENSG00000128203	ASPHD2	2.504347465	2.89E-08
ENSG00000144668	ITGA9	2.538119475	3.45E-09		ENSG00000082293	COL19A1	2.496100567	4.29E-07
ENSG00000147889	CDKN2A	2.532592361	4.94E-09		ENSG00000187730	GABRD	2.493690797	2.21E-08
ENSG00000221968	FADS3	2.524772803	1.65E-11		ENSG00000115255	REEP6	2.477981345	9.94E-08
ENSG00000143590	EFNA3	2.523175652	2.00E-12		ENSG00000188674	C2orf80	2.470104661	4.36E-05
ENSG00000173281	PPP1R3B	2.518959926	6.60E-13		ENSG00000144481	TRPM8	2.467876595	9.74E-10
ENSG00000163517	HDAC11	2.509551946	1.20E-09		ENSG00000185633	LOC56901	2.467701002	1.44E-07
ENSG00000188322	SBK1	2.508262645	1.26E-12		ENSG00000241978	NA	2.466270422	3.61E-09
ENSG00000261652	C15orf65	2.504214785	8.45E-06		ENSG00000182134	TDRKH	2.463804891	1.80E-08
ENSG00000270882	H4C14	2.503358855	8.27E-06		ENSG00000102024	PLS3	2.462920884	2.37E-11
ENSG00000196139	AKR1C3	2.502439925	2.76E-08		ENSG00000136720	HS6ST1	2.461454167	1.15E-10
ENSG00000277075	H2AC4	2.501882152	7.49E-05		ENSG00000135744	AGT	2.451627902	4.95E-11
ENSG00000060656	PTPRU	2.501612004	1.09E-09		ENSG00000111261	MANSC1	2.445882971	1.74E-08
ENSG00000187260	LOC349136	2.500779329	7.94E-11		ENSG00000143590	EFNA3	2.436123729	7.55E-09
ENSG00000105290	APLP1	2.500167609	4.76E-17		ENSG00000159761	C16orf86	2.435555664	0.001044177
ENSG00000164951	PPM2C	2.498347092	3.75E-17		ENSG00000130517	PGPEP1	2.433671154	1.17E-09
ENSG00000139112	GABARAPL1	2.496529846	7.03E-12		ENSG00000261652	C15orf65	2.430657009	3.97E-05
ENSG00000187122	SLIT1	2.495878185	5.02E-16		ENSG00000071967	CYBRD1	2.421659023	1.79E-07
ENSG00000141401	IMPA2	2.494887398	5.94E-08		ENSG00000174938	PSK-1	2.419279007	1.35E-10
ENSG00000176595	KBTBD11	2.492470788	2.74E-11		ENSG00000141854	MISP3	2.409440085	0.000103161
ENSG00000130635	COL5A1	2.489507703	2.39E-15		ENSG00000137193	PIM1	2.407750508	0.000215002
ENSG00000196562	SULF2	2.481008957	2.77E-12		ENSG00000124762	CDKN1A	2.404838891	1.65E-10
ENSG00000135144	DTX1	2.467645569	3.53E-14		ENSG00000106366	SERPINE1	2.393973991	3.50E-09
ENSG00000187837	H1-2	2.467468616	1.59E-14		ENSG00000162545	CAMK2N1	2.392930096	6.34E-08
ENSG00000163462	TRIM46	2.459793216	2.20E-09		ENSG00000196116	TDRD7	2.390296815	9.30E-08
ENSG00000187186	LOC730098	2.455686906	6.30E-08		ENSG00000119782	FKBP1B	2.389497758	4.09E-06
ENSG00000158828	PINK1	2.432679432	4.84E-10		ENSG00000176595	KBTBD11	2.388079721	3.14E-07
ENSG00000105971	CAV2	2.432380455	2.68E-12		ENSG00000119138	KLF9	2.38751022	6.18E-07
ENSG00000060718	COL11A1	2.42307057	7.78E-17		ENSG00000133639	BTG1	2.386299541	2.12E-10
ENSG00000162174	ASRGL1	2.409007583	4.59E-11		ENSG00000183186	C2CD4C	2.385012247	1.25E-07
ENSG00000170293	CMTM8	2.405114896	1.11E-07		ENSG00000175938	ORAI3	2.383321139	6.46E-06
ENSG00000101000	PROCR	2.40250954	1.17E-10		ENSG00000128268	MGAT3	2.383180718	6.75E-09
ENSG00000163220	S100A9	2.401997095	3.44E-06		ENSG00000155893	PXYLP1	2.375955242	1.49E-10
ENSG00000213626	LBH	2.401875026	2.94E-10		ENSG00000213760	ATP6V1G2	2.373272072	6.66E-06
ENSG00000012822	CALCOCO1	2.390959031	1.59E-10		ENSG00000111674	ENO2	2.371648047	1.20E-10
ENSG00000134531	EMP1	2.378672757	3.06E-14		ENSG00000149926	TLCD3B	2.371483542	2.48E-07
ENSG00000167107	ACSF2	2.377158679	2.50E-10		ENSG00000112367	FIG4	2.364598471	9.54E-07
ENSG00000120885	CLU	2.371971954	2.89E-17		ENSG00000091592	NLRP1	2.35676729	3.55E-09
ENSG00000154917	RAB6B	2.360891291	2.67E-12		ENSG00000012822	CALCOCO1	2.351686532	5.28E-08
ENSG00000260916	CCPG1	2.360698067	5.46E-11		ENSG00000179673	RPRML	2.350216602	0.000189812
ENSG00000259134	LINC00924	2.355474171	1.09E-08		ENSG00000138135	CH25H	2.347241854	1.54E-09
ENSG00000155760	FZD7	2.353966887	3.76E-08		ENSG00000103723	AP3B2	2.327238935	8.09E-08
ENSG00000137193	PIM1	2.352912491	1.44E-06		ENSG00000146242	TPBG	2.321203785	2.02E-06
ENSG00000179673	RPRML	2.349669487	1.72E-07		ENSG00000114654	EFCC1	2.306282946	1.42E-07
ENSG00000172346	CSDC2	2.348453376	1.65E-06		ENSG00000144834	TAGLN3	2.306062873	1.40E-09
ENSG00000164440	TXLNB	2.347996583	3.78E-08		ENSG00000172346	CSDC2	2.305396312	2.30E-06
ENSG00000135744	AGT	2.344884029	7.49E-18		ENSG00000187266	EPOR	2.303385905	1.35E-06
ENSG00000109472	CPE	2.332915732	3.37E-15		ENSG00000171224	FAM241B	2.301138608	2.81E-05
ENSG00000174007	CEP19	2.33202624	2.71E-06		ENSG00000188153	COL4A5	2.28173512	1.30E-07
ENSG00000123700	KCNJ2	2.33030848	3.37E-15		ENSG00000224189	HAGLR	2.281071366	1.90E-06
ENSG00000224982	TMEM233	2.328045193	1.87E-09		ENSG00000113555	PCDH12	2.28044801	1.06E-08
ENSG00000169242	EFNA1	2.327813114	2.90E-11		ENSG00000204262	COL5A2	2.276541152	2.38E-10
ENSG00000138449	SLC40A1	2.325010136	2.71E-08		ENSG00000261771	DNAAF4-CCPG1	2.274593565	0.000375951
ENSG00000167065	DUSP18	2.323088126	2.64E-10		ENSG00000136869	TLR4	2.272481041	2.62E-09
ENSG00000233384	CNIH3-AS2	2.317046405	3.77E-06		ENSG00000167065	DUSP18	2.269326994	8.89E-08
ENSG00000107819	SFXN3	2.314929281	1.13E-14		ENSG00000176428	VPS37D	2.265165687	2.63E-06
ENSG00000131242	RAB11FIP4	2.312074084	3.35E-11		ENSG00000104765	BNIP3L	2.264294775	8.03E-10
ENSG00000131650	KREMEN2	2.305373947	7.98E-09		ENSG00000105404	RABAC1	2.263607751	4.39E-08
ENSG00000177679	SRRM3	2.3038565	4.78E-13		ENSG00000169242	EFNA1	2.260567579	1.21E-06
ENSG00000176428	VPS37D	2.298949859	4.38E-07		ENSG00000146674	IGFBP3	2.249301796	1.00E-10
ENSG00000198598	MMP17	2.294392352	1.89E-10		ENSG00000129355	CDKN2D	2.247698242	1.26E-06
ENSG00000115226	FNDC4	2.290015331	1.55E-07		ENSG00000088543	C3orf18	2.246566234	1.51E-06
ENSG00000198910	L1CAM	2.286091717	9.25E-13		ENSG00000127920	GNG11	2.246563365	3.65E-10
ENSG00000179163	FUCA1	2.276434424	2.57E-06		ENSG00000102409	BEX4	2.244640869	0.000135342
ENSG00000196739	COL27A1	2.272820888	2.75E-11		ENSG00000105974	CAV1	2.243396774	2.21E-07
ENSG00000107731	UNC5B	2.270063393	8.74E-13		ENSG00000164951	PPM2C	2.239529927	3.40E-10
ENSG00000186594	MIR22HG	2.266770752	5.76E-08		ENSG00000135324	MRAP2	2.238460586	7.01E-06
ENSG00000091409	ITGA6	2.258559323	2.50E-09		ENSG00000105518	UNQ501	2.229371011	3.52E-08
ENSG00000115255	REEP6	2.255826645	2.54E-09		ENSG00000197238	H4C1	2.227623163	0.000273203
ENSG00000211445	GPX3	2.249879549	9.01E-10		ENSG00000175505	CLCF1	2.225044994	1.50E-05
ENSG00000183186	C2CD4C	2.247276775	1.57E-08		ENSG00000198168	SVIP	2.218678111	2.41E-09
ENSG00000133048	CHI3L1	2.243779736	4.32E-19		ENSG00000137094	DNAJB5	2.216931924	8.06E-09
ENSG00000145428	RNF175	2.238778651	6.88E-09		ENSG00000198753	PLXNB3	2.216831625	1.99E-07
ENSG00000136854	STXBP1	2.235762859	4.94E-15		ENSG00000167641	PPP1R14A	2.21361553	0.000136403
ENSG00000229931	ATXN1-AS1	2.234963302	7.85E-05		ENSG00000117602	RCAN3	2.209856893	3.71E-07
ENSG00000007516	BAIAP3	2.234285992	1.37E-09		ENSG00000170915	PAQR8	2.204914053	7.67E-07
ENSG00000167654	ATCAY	2.200621416	4.42E-16		ENSG00000145284	SCD5	2.203730307	6.35E-11
ENSG00000205078	SYCE1L	2.199031735	1.88E-05		ENSG00000105088	OLFM2	2.201531972	4.16E-07
ENSG00000111341	MGP	2.197852014	6.96E-07		ENSG00000231789	PIK3CD-AS2	2.199192399	8.68E-07
ENSG00000144481	TRPM8	2.193162087	2.47E-15		ENSG00000265972	TXNIP	2.197268111	7.07E-10
ENSG00000159409	CELF3	2.192322767	8.24E-10		ENSG00000139178	C1RL	2.196975778	1.13E-08
ENSG00000128274	A4GALT	2.190572607	1.71E-09		ENSG00000107317	PTGDS	2.193997294	2.01E-07
ENSG00000234745	HLA-B	2.190140574	1.47E-18		ENSG00000154153	RETREG1	2.184347693	1.14E-07
ENSG00000204262	COL5A2	2.188548693	1.72E-16		ENSG00000159403	C1R	2.180555777	1.32E-08
ENSG00000069966	GNB5	2.187252425	3.69E-10		ENSG00000143850	PLEKHA6	2.17485997	9.73E-09
ENSG00000147883	CDKN2B	2.187212389	3.98E-10		ENSG00000137033	IL33	2.165649992	1.14E-07
ENSG00000167619	TMEM145	2.178705782	3.48E-10		ENSG00000168913	ENHO	2.157465821	7.69E-05
ENSG00000167702	KIFC2	2.176975442	2.88E-13		ENSG00000108852	MPP2	2.154837909	4.86E-07
ENSG00000187266	EPOR	2.174832851	3.42E-08		ENSG00000179111	HES7	2.152386025	1.39E-06
ENSG00000106366	SERPINE1	2.174404141	8.23E-13		ENSG00000109255	NMU	2.148603866	6.77E-06
ENSG00000085871	MGST2	2.17342719	2.31E-09		ENSG00000095739	BAMBI	2.143886697	3.45E-07
ENSG00000074370	ATP2A3	2.172159488	1.74E-09		ENSG00000162551	ALPL	2.139076262	1.00E-06
ENSG00000214548	MEG3	2.167991212	9.99E-14		ENSG00000158406	HIST1H4J	2.131426021	1.39E-05
ENSG00000106733	NMRK1	2.166032669	2.87E-10		ENSG00000164953	TMEM67	2.129096302	2.15E-08
ENSG00000243244	STON1	2.161740393	7.70E-09		ENSG00000085871	MGST2	2.114242504	7.62E-08
ENSG00000182134	TDRKH	2.160039242	3.27E-12		ENSG00000121039	RDH10	2.114130236	1.91E-10
ENSG00000163683	SMIM14	2.159104483	1.06E-09		ENSG00000163683	SMIM14	2.105567509	8.51E-08
ENSG00000128203	ASPHD2	2.154147078	1.73E-10		ENSG00000077238	IL4R	2.10440361	6.63E-07
ENSG00000159167	STC1	2.151861335	6.11E-17		ENSG00000128683	GAD1	2.103296828	3.06E-07
ENSG00000074590	NUAK1	2.149238071	3.71E-10		ENSG00000110076	NRXN2	2.102131874	9.41E-08
ENSG00000127415	IDUA	2.147661781	8.70E-10		ENSG00000136854	STXBP1	2.097947332	1.94E-10
ENSG00000099814	CEP170B	2.14741727	1.44E-11		ENSG00000170231	FABP6	2.097591002	0.000316172
ENSG00000139410	SDSL	2.146883837	1.99E-09		ENSG00000166206	GABRB3	2.094316907	2.05E-08
ENSG00000135926	TMBIM1	2.140571746	2.04E-10		ENSG00000149131	SERPING1	2.086768368	2.52E-08
ENSG00000128294	TPST2	2.13845363	1.31E-15		ENSG00000125657	TNLG5A	2.083674952	3.24E-06
ENSG00000121753	ADGRB2	2.134435889	6.72E-17		ENSG00000109472	CPE	2.081681877	9.76E-09
ENSG00000101400	SNTA1	2.13178817	1.62E-08		ENSG00000182022	CHST15	2.072110408	1.76E-08
ENSG00000162670	BRINP3	2.129794734	1.10E-15		ENSG00000158106	RHPN1	2.067763795	4.24E-07
ENSG00000114698	PLSCR4	2.126111109	4.30E-08		ENSG00000186594	MIR22HG	2.062214461	7.40E-05
ENSG00000185015	CA13	2.125834698	1.36E-08		ENSG00000124508	BTN2A2	2.058414728	6.00E-08
ENSG00000170989	S1PR1	2.122415252	5.44E-09		ENSG00000061337	LZTS1	2.054075213	1.00E-10
ENSG00000136869	TLR4	2.12108099	6.57E-11		ENSG00000086730	LAT2	2.051667745	3.43E-08
ENSG00000153029	MR1	2.120503043	8.02E-09		ENSG00000111728	ST8SIA1	2.044725185	1.38E-08
ENSG00000179111	HES7	2.118354173	1.19E-07		ENSG00000227117	HORMAD2-AS1	2.033279747	4.54E-05
ENSG00000111728	ST8SIA1	2.118210596	1.64E-12		ENSG00000131650	KREMEN2	2.028973342	3.44E-06
ENSG00000068971	PPP2R5B	2.112322019	1.17E-10		ENSG00000176597	B3GNT5	2.027088599	9.47E-08
ENSG00000158186	MRAS	2.111120679	2.95E-09		ENSG00000180573	H2AC6	2.026522616	2.71E-08
ENSG00000107902	LHPP	2.108044594	6.96E-10		ENSG00000162729	IGSF8	2.02495175	2.75E-09
ENSG00000171621	SPSB1	2.103245025	6.06E-09		ENSG00000165861	ZFYVE1	2.022148064	1.36E-06
ENSG00000148225	WDR31	2.096606097	6.26E-08		ENSG00000115963	RND3	2.019691332	3.85E-07
ENSG00000143162	CREG1	2.091778099	6.44E-13		ENSG00000214530	STARD10	2.01634615	6.80E-06
ENSG00000157680	DGKI	2.087570873	1.18E-13		ENSG00000162522	KIAA1522	2.012337127	2.17E-07
ENSG00000103811	CTSH	2.081734133	6.18E-10		ENSG00000255690	TRIL	2.00706989	4.09E-08
ENSG00000165861	ZFYVE1	2.078762509	2.05E-10		ENSG00000105270	CLIP3	1.996754929	4.54E-08
ENSG00000119630	PGF	2.076794168	3.30E-08		ENSG00000101384	JAG1	1.993814073	7.92E-11
ENSG00000125462	MIR9-1HG	2.076349203	8.25E-17		ENSG00000275074	NUDT18	1.992709252	0.000115948
ENSG00000091129	NRCAM	2.07277803	4.77E-16		ENSG00000058404	CAMK2B	1.992697384	1.74E-07
ENSG00000251201	TMED7-TICAM2	2.069625608	0.02220489		ENSG00000141505	ASGR1	1.992677152	7.00E-06
ENSG00000154127	UBASH3B	2.066737532	1.61E-13		ENSG00000167107	ACSF2	1.992594493	1.84E-07
ENSG00000099953	MMP11	2.065828223	6.69E-08		ENSG00000100321	SYNGR1	1.992520367	1.88E-08
ENSG00000264920	SP2-DT	2.06262345	4.55E-05		ENSG00000063660	GPC1	1.992417714	3.03E-10
ENSG00000239282	CASTOR1	2.060230377	1.66E-08		ENSG00000277075	H2AC4	1.991966168	0.000268514
ENSG00000124762	CDKN1A	2.05718469	3.75E-17		ENSG00000120899	PTK2B	1.989672557	8.44E-11
ENSG00000099849	RASSF7	2.055727263	9.61E-06		ENSG00000159409	CELF3	1.985959203	1.30E-06
ENSG00000134070	IRAK2	2.054167312	1.71E-09		ENSG00000198794	SCAMP5	1.984649643	2.25E-09
ENSG00000172020	GAP43	2.053912211	1.36E-17		ENSG00000104332	SFRP1	1.975762378	1.17E-09
ENSG00000105427	CNFN	2.052558678	0.000786793		ENSG00000102879	CORO1A	1.975757656	9.00E-09
ENSG00000182871	COL18A1	2.04730319	9.64E-11		ENSG00000243244	STON1	1.975718288	2.89E-07
ENSG00000105270	CLIP3	2.045416226	5.14E-12		ENSG00000002586	CD99	1.974360097	2.25E-09
ENSG00000067606	PRKCZ	2.042305772	1.27E-09		ENSG00000006327	TNFRSF12A	1.973293679	7.60E-08
ENSG00000040731	CDH10	2.034001946	8.05E-10		ENSG00000171130	ATP6V0E2	1.973091996	2.99E-09
ENSG00000021300	PLEKHB1	2.031294984	1.03E-07		ENSG00000204592	HLA-E	1.973001131	4.82E-10
ENSG00000206341	HLA-H	2.027884265	2.35E-12		ENSG00000270882	H4C14	1.970828673	0.000323451
ENSG00000158106	RHPN1	2.023505582	1.09E-09		ENSG00000159348	CYB5R1	1.966664231	1.80E-08
ENSG00000124508	BTN2A2	2.02248341	9.09E-10		ENSG00000121753	ADGRB2	1.965751332	1.56E-10
ENSG00000170915	PAQR8	2.020162251	1.40E-06		ENSG00000131242	RAB11FIP4	1.962531941	1.08E-07
ENSG00000117477	CCDC181	2.020085305	5.20E-09		ENSG00000167702	KIFC2	1.957018301	4.04E-08
ENSG00000153250	RBMS1	2.016299966	2.13E-12		ENSG00000100439	ABHD4	1.956739648	9.32E-06
ENSG00000090661	CERS4	2.012938806	5.93E-08		ENSG00000173221	GLRX	1.955245156	3.88E-06
ENSG00000198959	HEL-S-45	2.011597317	2.07E-08		ENSG00000130287	NCAN	1.954549093	2.55E-10
ENSG00000213760	ATP6V1G2	2.003890804	2.91E-07		ENSG00000197620	EOLA1	1.950403463	9.30E-07
ENSG00000140600	SH3GL3	2.001871146	2.04E-07		ENSG00000187764	SEMA4D	1.950142757	4.46E-08
ENSG00000128342	LIF	1.994906847	7.35E-15		ENSG00000121064	SCPEP1	1.947311233	9.76E-09
ENSG00000168913	ENHO	1.99440741	1.29E-06		ENSG00000274070	CASTOR2	1.944191282	0.000113295
ENSG00000100439	ABHD4	1.987618368	6.86E-09		ENSG00000104154	SLC30A4	1.941593184	6.06E-06
ENSG00000125148	MT2A	1.987242276	8.35E-14		ENSG00000149809	TM7SF2	1.939087255	8.32E-06
ENSG00000105409	ATP1A3	1.985939919	7.70E-13		ENSG00000165475	HEL30	1.939048667	7.26E-08
ENSG00000204525	HLA-Cw	1.981800634	4.01E-17		ENSG00000186198	SLC51B	1.936652549	9.73E-05
ENSG00000164953	TMEM67	1.981641491	6.91E-13		ENSG00000122507	B1	1.93583114	3.45E-07
ENSG00000095739	BAMBI	1.978582209	2.69E-11		ENSG00000168734	PKIG	1.930623753	2.71E-10
ENSG00000116106	EPHA4	1.97411132	1.41E-10		ENSG00000119801	YPEL5	1.928296957	3.79E-08
ENSG00000174599	TRAM1L1	1.967758536	7.71E-08		ENSG00000065923	SLC9A7	1.92657295	1.21E-07
ENSG00000166578	IQCD	1.967090964	1.38E-07		ENSG00000005243	COPZ2	1.926448932	0.000191595
ENSG00000163346	PBXIP1	1.963139926	1.59E-13		ENSG00000103811	CTSH	1.925795075	3.85E-06
ENSG00000105974	CAV1	1.961377631	4.97E-11		ENSG00000260916	CCPG1	1.921861167	5.20E-08
ENSG00000152527	PLEKHH2	1.949339961	7.23E-13		ENSG00000130813	SHFL	1.921250727	6.69E-07
ENSG00000180573	H2AC6	1.948919946	1.74E-10		ENSG00000107819	SFXN3	1.920742497	1.97E-08
ENSG00000189221	MAOA	1.940564461	4.71E-09		ENSG00000168394	TAP1	1.913487725	5.22E-09
ENSG00000129946	SHC2	1.936865122	1.23E-10		ENSG00000171617	ENC1	1.909253831	1.58E-08
ENSG00000163536	SERPINI1	1.934674714	1.21E-09		ENSG00000120278	PLEKHG1	1.906600493	1.60E-06
ENSG00000185052	SLC24A3	1.932210899	2.22E-05		ENSG00000125744	RTN2	1.905758407	3.28E-07
ENSG00000163449	TMEM169	1.922052298	3.51E-12		ENSG00000134107	BHLHB2	1.904289296	1.69E-09
ENSG00000114541	FRMD4B	1.921659671	4.54E-10		ENSG00000183044	ABAT	1.899232572	1.71E-09
ENSG00000214357	NEURL1B	1.91899383	1.06E-13		ENSG00000172247	C1QTNF4	1.896729289	1.28E-05
ENSG00000105605	CACNG7	1.918408763	1.18E-14		ENSG00000137502	RAB30	1.894447522	5.47E-07
ENSG00000150471	ADGRL3	1.9177492	4.77E-16		ENSG00000130475	FCHO1	1.89434919	1.19E-07
ENSG00000088543	C3orf18	1.910407962	1.14E-08		ENSG00000188559	RALGAPA2	1.89271827	2.26E-07
ENSG00000112367	FIG4	1.910033619	7.47E-08		ENSG00000135144	DTX1	1.890705331	3.37E-09
ENSG00000120251	GRIA2	1.907520015	1.87E-13		ENSG00000163346	PBXIP1	1.882745401	3.35E-09
ENSG00000134215	VAV3	1.90300328	1.91E-11		ENSG00000152049	KCNE4	1.877136924	6.41E-06
ENSG00000110628	SLC22A18	1.894399851	9.90E-12		ENSG00000111859	NEDD9	1.875103381	1.24E-09
ENSG00000119917	IFIT3	1.891598161	1.03E-08		ENSG00000125148	MT2A	1.874171116	4.54E-08
ENSG00000170537	TMC7	1.891284211	1.29E-10		ENSG00000163520	FBLN2	1.864267972	9.74E-10
ENSG00000173531	MST1	1.885207048	7.01E-08		ENSG00000188290	HES4	1.861373256	2.48E-07
ENSG00000249242	TMEM150C	1.88312642	1.09E-11		ENSG00000135926	TMBIM1	1.860243838	5.06E-05
ENSG00000163513	TGFBR2	1.878478589	3.04E-08		ENSG00000171462	EGFL9	1.859049624	2.81E-05
ENSG00000137094	DNAJB5	1.870455271	5.18E-13		ENSG00000111783	RFX4	1.857632412	2.35E-08
ENSG00000105613	MAST1	1.869407931	1.16E-10		ENSG00000187902	SHISA7	1.853275498	2.89E-07
ENSG00000185033	SEMA4B	1.867275684	3.75E-13		ENSG00000185033	SEMA4B	1.852755538	3.35E-09
ENSG00000148180	GSN	1.865198277	4.13E-16		ENSG00000188766	SPRED3	1.846350134	3.27E-09
ENSG00000002586	CD99	1.865183768	4.72E-16		ENSG00000067606	PRKCZ	1.84264521	5.21E-07
ENSG00000107954	NEURL1	1.863789188	1.52E-09		ENSG00000270276	H4C15	1.841593254	0.001832162
ENSG00000174672	BRSK2	1.860249773	9.75E-13		ENSG00000155961	RAB39B	1.838434843	5.65E-08
ENSG00000196154	S100A4	1.859741021	3.59E-11		ENSG00000119899	SLC17A5	1.83839372	9.95E-07
ENSG00000075223	SEMA3C	1.858505516	3.90E-12		ENSG00000187601	MAGEH1	1.834446296	8.11E-08
ENSG00000188153	COL4A5	1.8579454	4.87E-11		ENSG00000105755	ETHE1	1.833870631	2.86E-07
ENSG00000204060	FOXO6	1.857866484	9.09E-10		ENSG00000204052	LRRC73	1.82928588	2.17E-06
ENSG00000171368	TPPP	1.857326375	6.99E-10		ENSG00000198598	MMP17	1.829258791	5.91E-07
ENSG00000111261	MANSC1	1.854655552	2.15E-09		ENSG00000007516	BAIAP3	1.827174218	1.43E-06
ENSG00000168918	INPP5D	1.852972064	9.53E-11		ENSG00000118160	SLC8A2	1.826774728	1.89E-07
ENSG00000150907	FOXO1	1.850522023	2.02E-10		ENSG00000142459	EVI5L	1.82387615	1.96E-08
ENSG00000148848	ADAM12	1.850471999	1.55E-10		ENSG00000139116	KIF21A	1.822296412	8.48E-08
ENSG00000142549	IGLON5	1.849279658	7.27E-11		ENSG00000165806	CASP7	1.821783992	5.33E-10
ENSG00000129951	PLPPR3	1.849005352	1.85E-07		ENSG00000115525	ST3GAL5	1.821424162	8.86E-09
ENSG00000082293	COL19A1	1.847686736	9.75E-13		ENSG00000205307	SAP25	1.816080367	0.000154319
ENSG00000184867	ARMCX2	1.847220563	2.03E-10		ENSG00000164576	SAP30L	1.814825996	8.52E-09
ENSG00000183049	CAMK1D	1.847032314	4.85E-12		ENSG00000116285	ERRFI1	1.813385657	1.20E-10
ENSG00000129355	CDKN2D	1.84586492	6.04E-08		ENSG00000188322	SBK1	1.812334349	7.18E-08
ENSG00000197324	LRP10	1.843175786	1.98E-14		ENSG00000129675	ARHGEF6	1.81149438	3.07E-09
ENSG00000134775	FHOD3	1.833228388	8.07E-12		ENSG00000135406	PRPH	1.810777018	2.74E-07
ENSG00000275131	PDE4DIPP2	1.832441408	3.46E-10		ENSG00000167654	ATCAY	1.80371754	1.17E-09
ENSG00000119632	IFI27L2	1.832215416	1.99E-09		ENSG00000111348	ARHGDIB	1.801170851	1.56E-05
ENSG00000163520	FBLN2	1.823755934	3.53E-15		ENSG00000148935	GAS2	1.799687525	7.85E-09
ENSG00000243701	DUBR	1.821004789	1.60E-09		ENSG00000100276	RRP22	1.79629967	3.67E-05
ENSG00000109944	JHY	1.820239751	2.98E-08		ENSG00000147509	RGS20	1.79449473	9.53E-06
ENSG00000102879	CORO1A	1.820088792	9.56E-12		ENSG00000138028	CGREF1	1.792514731	2.14E-07
ENSG00000139200	PIANP	1.819961391	1.10E-13		ENSG00000206503	HLA-A	1.792471765	4.03E-09
ENSG00000162817	C1orf115	1.819859534	1.84E-06		ENSG00000167733	HSD11B1L	1.784255951	7.23E-06
ENSG00000133433	GSTT2B	1.819803809	3.40E-11		ENSG00000242808	SOX2-OT	1.779294623	2.25E-09
ENSG00000178075	GRAMD1C	1.819637762	1.04E-09		ENSG00000174599	TRAM1L1	1.77800955	1.74E-05
ENSG00000173221	GLRX	1.817392571	7.72E-08		ENSG00000117305	HMGCL	1.771294752	4.52E-07
ENSG00000111674	ENO2	1.814405742	1.05E-15		ENSG00000140450	ARRDC4	1.769408312	2.22E-07
ENSG00000158373	HIST1H2BD	1.813100405	4.13E-10		ENSG00000161958	FGF11	1.768646149	0.000108869
ENSG00000231789	PIK3CD-AS2	1.811982472	4.37E-07		ENSG00000166313	APBB1	1.763253955	1.76E-08
ENSG00000142303	ADAMTS10	1.811033167	4.43E-10		ENSG00000171621	SPSB1	1.760671923	1.44E-06
ENSG00000112561	TFEB	1.80822754	2.20E-10		ENSG00000107902	LHPP	1.758753183	2.91E-07
ENSG00000104154	SLC30A4	1.807021544	1.40E-09		ENSG00000163406	SLC15A2	1.757008705	2.52E-06
ENSG00000175938	ORAI3	1.806910142	6.25E-07		ENSG00000177679	SRRM3	1.751138098	2.05E-08
ENSG00000163947	ARHGEF3	1.799557308	8.21E-07		ENSG00000116525	TRIM62	1.750791346	7.18E-08
ENSG00000119138	KLF9	1.79011865	2.20E-07		ENSG00000149218	ENDOD1	1.747619207	2.01E-09
ENSG00000162729	IGSF8	1.789024443	1.14E-13		ENSG00000133794	ARNTL	1.744934089	3.06E-08
ENSG00000141854	MISP3	1.788565969	5.04E-06		ENSG00000123496	IL13RA2	1.741558943	6.69E-09
ENSG00000167100	SAMD14	1.785996638	1.10E-11		ENSG00000110628	SLC22A18	1.73847499	6.30E-08
ENSG00000090339	ICAM1	1.785099509	2.34E-13		ENSG00000158859	ADAMTS4	1.737480561	6.59E-10
ENSG00000197442	MAP3K5	1.783853187	1.85E-08		ENSG00000185950	IRS2	1.736945726	5.09E-07
ENSG00000168781	PPIP5K1	1.782940809	6.77E-11		ENSG00000041982	TNC	1.733426921	2.01E-09
ENSG00000127920	GNG11	1.781044565	2.56E-12		ENSG00000150636	CCDC102B	1.73297502	4.01E-08
ENSG00000124785	NRN1	1.780016331	3.53E-15		ENSG00000256671	LIMS4	1.72878495	1.87E-05
ENSG00000119686	FLVCR2	1.779973859	3.34E-08		ENSG00000196812	ZSCAN16	1.724345252	3.91E-05
ENSG00000164576	SAP30L	1.778542761	1.29E-12		ENSG00000117477	CCDC181	1.72387278	2.91E-06
ENSG00000113555	PCDH12	1.778346069	2.91E-11		ENSG00000165698	SPACA9	1.723278047	7.47E-05
ENSG00000214530	STARD10	1.777576602	2.14E-07		ENSG00000116729	WLS	1.72029204	2.12E-09
ENSG00000119801	YPEL5	1.775251431	4.29E-11		ENSG00000067836	ROGDI	1.714016311	4.66E-07
ENSG00000224189	HAGLR	1.774137551	6.53E-07		ENSG00000141542	RAB40B	1.709548257	1.31E-07
ENSG00000205593	DENND6B	1.774114861	4.35E-11		ENSG00000106733	NMRK1	1.702697595	2.95E-07
ENSG00000204622	HLA-J	1.769726765	1.08E-06		ENSG00000139410	SDSL	1.700882338	2.04E-06
ENSG00000102032	RENBP	1.767263235	4.45E-09		ENSG00000084636	COL16A1	1.697020638	5.43E-06
ENSG00000223749	MIR503HG	1.766499223	9.42E-09		ENSG00000174007	CEP19	1.692833227	7.16E-05
ENSG00000109255	NMU	1.766237198	5.88E-05		ENSG00000239282	CASTOR1	1.691638389	3.39E-06
ENSG00000100234	TIMP3	1.765042429	2.44E-12		ENSG00000120306	CYSTM1	1.689976095	1.23E-07
ENSG00000165475	HEL30	1.7590048	2.47E-10		ENSG00000143162	CREG1	1.688966122	4.74E-08
ENSG00000171408	PDE7B	1.757639547	1.09E-09		ENSG00000204044	SLC12A5-AS1	1.687619485	0.0001671
ENSG00000150244	TRIM48	1.753755523	8.19E-07		ENSG00000005238	FAM214B	1.687055735	2.50E-08
ENSG00000166313	APBB1	1.753008984	9.33E-11		ENSG00000112561	TFEB	1.683502996	2.21E-07
ENSG00000143147	GPR161	1.750503623	7.00E-13		ENSG00000177469	CAVIN1	1.678519636	4.68E-09
ENSG00000078804	TP53INP2	1.747457108	8.02E-09		ENSG00000170537	TMC7	1.669461903	6.76E-07
ENSG00000187416	LHFPL3	1.74594959	1.27E-13		ENSG00000008735	MAPK8IP2	1.666233791	4.17E-07
ENSG00000227051	C14orf132	1.743889561	5.59E-11		ENSG00000169239	CA5B	1.666159612	4.09E-07
ENSG00000178401	FLJ13236	1.739769593	6.65E-09		ENSG00000142549	IGLON5	1.66145304	1.99E-08
ENSG00000170381	SEMA3E	1.739559881	1.91E-09		ENSG00000116106	EPHA4	1.658996539	1.27E-06
ENSG00000091622	PITPNM3	1.739390554	1.17E-10		ENSG00000198822	GRM3	1.657073006	7.89E-10
ENSG00000110002	LOH11CR2A	1.738345685	4.29E-08		ENSG00000061656	SPAG4	1.656160851	1.68E-05
ENSG00000215769	ARHGAP27P1-BPTFP1-KPNA2P3	1.736268279	1.73E-07		ENSG00000121068	TBX2	1.655182039	1.09E-06
ENSG00000100321	SYNGR1	1.736215747	2.58E-12		ENSG00000159713	TPPP3	1.654744863	1.89E-05
ENSG00000185133	INPP5J	1.73557954	4.91E-06		ENSG00000137767	SQOR	1.650084098	2.50E-08
ENSG00000206077	ZDHHC11B	1.734271587	5.24E-10		ENSG00000101347	SAMHD1	1.646793979	1.83E-07
ENSG00000153558	FBXL2	1.733135219	2.69E-08		ENSG00000163513	TGFBR2	1.640731002	1.69E-06
ENSG00000166963	MAP1A	1.732286893	9.40E-16		ENSG00000213626	LBH	1.640184163	1.51E-06
ENSG00000116525	TRIM62	1.731487373	4.66E-10		ENSG00000274750	H3C6	1.639645631	3.18E-05
ENSG00000119899	SLC17A5	1.728742488	2.97E-09		ENSG00000156453	PCDH1	1.638365849	5.15E-09
ENSG00000167549	CORO6	1.727875443	5.26E-08		ENSG00000224243	SOX1-OT	1.637989869	0.006367099
ENSG00000128564	VGF	1.727658497	2.95E-15		ENSG00000136274	NACAD	1.631781108	2.48E-06
ENSG00000154153	RETREG1	1.727167025	6.94E-10		ENSG00000123700	KCNJ2	1.630513376	9.87E-09
ENSG00000055163	CYFIP2	1.726198969	4.13E-14		ENSG00000137691	CFAP300	1.625932263	4.65E-06
ENSG00000105329	TGFB1	1.724413776	7.87E-12		ENSG00000102172	SMS	1.625393618	5.33E-10
ENSG00000086730	LAT2	1.723029778	3.92E-10		ENSG00000145029	NICN1	1.624202836	5.47E-07
ENSG00000250846	EPHA5-AS1	1.720811034	1.94E-08		ENSG00000237412	PRSS56	1.623225832	1.13E-08
ENSG00000110900	TSPAN11	1.716753378	1.46E-11		ENSG00000257698	GIHCG	1.622988529	9.81E-05
ENSG00000063660	GPC1	1.713390162	8.25E-17		ENSG00000168216	LMBRD1	1.620681189	9.34E-09
ENSG00000120899	PTK2B	1.707069213	2.07E-17		ENSG00000189060	H1-0	1.619687028	1.58E-09
ENSG00000183044	ABAT	1.704337046	7.55E-14		ENSG00000172780	RAB43	1.618797945	1.32E-06
ENSG00000171357	LURAP1	1.702134693	4.05E-06		ENSG00000114541	FRMD4B	1.616085301	9.75E-07
ENSG00000274750	H3C6	1.701821505	1.13E-05		ENSG00000108861	DUSP3	1.614745091	5.65E-08
ENSG00000166206	GABRB3	1.700886103	8.94E-13		ENSG00000163449	TMEM169	1.613458788	7.10E-08
ENSG00000151650	VENTX	1.699900897	1.44E-05		ENSG00000154122	ANKH	1.611796242	1.88E-09
ENSG00000084444	FAM234B	1.694384661	4.18E-12		ENSG00000130176	CNN1	1.611483474	0.00011199
ENSG00000105518	UNQ501	1.691353695	2.39E-12		ENSG00000214357	NEURL1B	1.611185863	4.45E-08
ENSG00000122507	B1	1.689321034	2.44E-09		ENSG00000197324	LRP10	1.61099113	1.38E-08
ENSG00000155962	CLIC2	1.688843476	3.48E-07		ENSG00000102934	PLLP	1.607827013	3.38E-07
ENSG00000204044	SLC12A5-AS1	1.681192785	1.73E-06		ENSG00000007237	GAS7	1.603439036	6.26E-08
ENSG00000137070	IL11RA	1.680704172	1.94E-07		ENSG00000143845	ETNK2	1.601913464	6.67E-08
ENSG00000131981	LGALS3	1.676715185	5.97E-16		ENSG00000182871	COL18A1	1.598703835	7.32E-07
ENSG00000253368	TRNP1	1.676466635	3.57E-08		ENSG00000118257	NRP2	1.598003004	1.06E-09
ENSG00000143850	PLEKHA6	1.675607058	1.53E-12		ENSG00000164442	CITED2	1.596366574	1.56E-06
ENSG00000125657	TNLG5A	1.674098669	1.34E-06		ENSG00000112715	VEGFA	1.5935449	4.13E-08
ENSG00000198753	PLXNB3	1.670652815	7.60E-13		ENSG00000162174	ASRGL1	1.590488323	3.53E-07
ENSG00000130813	SHFL	1.669399169	8.61E-09		ENSG00000187479	C11orf96	1.58809989	6.96E-07
ENSG00000113361	CDH6	1.668516904	9.16E-12		ENSG00000100292	HMOX1	1.587461251	2.89E-06
ENSG00000255690	TRIL	1.666466874	2.22E-11		ENSG00000115457	IGFBP2	1.580676195	2.20E-08
ENSG00000198832	SELENOM	1.664728992	2.48E-08		ENSG00000257704	INAFM1	1.580032302	3.91E-07
ENSG00000135406	PRPH	1.66327592	7.56E-09		ENSG00000130635	COL5A1	1.575446385	1.74E-08
ENSG00000204592	HLA-E	1.658436648	2.95E-15		ENSG00000270006	C16orf95-DT	1.574733569	0.025124952
ENSG00000196116	TDRD7	1.651473258	1.95E-08		ENSG00000107201	DDX58	1.574093359	3.44E-06
ENSG00000135749	PCNX2	1.65002518	3.56E-14		ENSG00000122861	PLAU	1.572800848	1.65E-07
ENSG00000189060	H1-0	1.647377653	1.42E-16		ENSG00000135749	PCNX2	1.57120838	7.16E-08
ENSG00000145242	EPHA5	1.644885239	2.86E-14		ENSG00000175197	DDIT3	1.568857726	4.99E-05
ENSG00000166924	NYAP1	1.642817709	2.40E-07		ENSG00000141968	VAV1	1.564725253	1.64E-06
ENSG00000134369	NAV1	1.642237197	2.48E-13		ENSG00000118960	HS1BP3	1.563222571	1.12E-07
ENSG00000170340	B3GNT2	1.642178672	1.28E-06		ENSG00000169862	CTNND2	1.559686835	1.58E-08
ENSG00000171130	ATP6V0E2	1.640526222	2.62E-12		ENSG00000013016	EHD3	1.559245521	4.23E-07
ENSG00000114654	EFCC1	1.638694759	3.70E-10		ENSG00000161677	JOSD2	1.559204108	4.72E-05
ENSG00000275074	NUDT18	1.63443419	0.000119403		ENSG00000005249	PRKAR2B	1.558882053	4.46E-05
ENSG00000139178	C1RL	1.628350776	8.38E-10		ENSG00000160999	SH2B2	1.55549923	7.50E-08
ENSG00000178971	CTC1	1.613401656	3.28E-10		ENSG00000096092	TMEM14A	1.547095468	1.36E-07
ENSG00000237753	ENSG00000237753	1.611851947	1.21E-05		ENSG00000163132	MSX1	1.544065368	2.20E-05
ENSG00000206190	ATP10A	1.611490283	4.02E-11		ENSG00000240694	PNMA2	1.539475443	1.27E-09
ENSG00000133639	BTG1	1.611358914	3.84E-13		ENSG00000129946	SHC2	1.53785502	7.25E-07
ENSG00000156453	PCDH1	1.610047188	4.53E-15		ENSG00000164938	TP53INP1	1.536582438	7.50E-08
ENSG00000102265	TIMP1	1.607836434	1.38E-16		ENSG00000168938	PPIC	1.536064013	8.46E-06
ENSG00000011028	MRC2	1.607298531	1.59E-15		ENSG00000088992	TESC	1.534347016	2.24E-07
ENSG00000168938	PPIC	1.606032232	1.73E-07		ENSG00000205593	DENND6B	1.53219669	2.65E-07
ENSG00000187601	MAGEH1	1.602005508	2.45E-10		ENSG00000177674	AGTRAP	1.53101519	2.16E-07
ENSG00000167733	HSD11B1L	1.600811024	2.74E-08		ENSG00000106780	MEGF9	1.530185038	2.25E-09
ENSG00000165801	ARHGEF40	1.60077795	2.97E-16		ENSG00000168306	ACOX2	1.530142547	0.000140398
ENSG00000160323	ADAMTS13	1.598018928	1.84E-09		ENSG00000152977	ZIC1	1.52978723	1.27E-05
ENSG00000232653	GOLGA8O	1.596567874	3.41E-07		ENSG00000143878	RHOB	1.526999609	5.22E-09
ENSG00000172037	LAMB2	1.59635737	4.54E-15		ENSG00000119915	ELOVL3	1.526551789	0.000334248
ENSG00000125744	RTN2	1.594955916	7.41E-09		ENSG00000185222	TCEAL9	1.525836454	1.66E-07
ENSG00000142494	SLC47A1	1.592633179	4.05E-05		ENSG00000153982	GDPD1	1.52547345	8.94E-06
ENSG00000116729	WLS	1.592375983	3.06E-15		ENSG00000196659	TTC30B	1.523855541	5.74E-05
ENSG00000133878	DUSP26	1.58844383	5.20E-07		ENSG00000118263	KLF7	1.52305542	9.59E-08
ENSG00000227036	LINC00511	1.587102109	1.41E-10		ENSG00000134202	GSTM3	1.521093739	5.60E-07
ENSG00000178821	TMEM52	1.585005435	0.000492383		ENSG00000164743	C8orf48	1.518645612	0.000800911
ENSG00000239521	CASTOR3	1.584696904	3.44E-09		ENSG00000100234	TIMP3	1.516973867	1.30E-07
ENSG00000111859	NEDD9	1.584185227	2.50E-14		ENSG00000118402	ELOVL4	1.516932941	3.88E-05
ENSG00000168939	SPRY3	1.58067211	3.87E-09		ENSG00000174132	FAM174A	1.516832829	4.82E-05
ENSG00000196812	ZSCAN16	1.574981542	3.10E-05		ENSG00000154310	TNIK	1.516517887	7.74E-08
ENSG00000083857	FAT1	1.573579304	1.60E-14		ENSG00000034152	MAP2K3	1.508769445	1.38E-08
ENSG00000168216	LMBRD1	1.573053872	7.00E-13		ENSG00000186314	PRELID2	1.508666821	2.78E-06
ENSG00000121064	SCPEP1	1.570120352	2.66E-10		ENSG00000198832	SELENOM	1.507349928	3.93E-06
ENSG00000232859	LYRM9	1.568243939	3.27E-06		ENSG00000153822	KCNJ16	1.506924538	6.10E-07
ENSG00000274070	CASTOR2	1.567940521	5.37E-05		ENSG00000116885	OSCP1	1.504900489	2.69E-05
ENSG00000228288	PCAT6	1.567488334	0.002481292		ENSG00000180596	H2BC4	1.503376581	0.005243752
ENSG00000071242	RPS6KA2	1.567084174	3.77E-14		ENSG00000161714	PLCD3	1.500544293	5.39E-07
ENSG00000119922	IFIT2	1.565117543	1.12E-14		ENSG00000172893	DHCR7	1.500251311	3.27E-09
ENSG00000171462	EGFL9	1.564963054	3.04E-06		ENSG00000223953	C1QTNF5	1.498726096	1.17E-05
ENSG00000254995	STX16-NPEPL1	1.559477734	5.28E-09		ENSG00000133872	SARAF	1.49736386	1.62E-09
ENSG00000088367	EPB41L1	1.558075311	2.12E-08		ENSG00000171443	ZNF524	1.496618603	9.86E-06
ENSG00000120306	CYSTM1	1.550298916	5.76E-11		ENSG00000116574	RHOU	1.496190094	1.69E-07
ENSG00000107201	DDX58	1.547653785	3.91E-09		ENSG00000099992	TBC1D10A	1.494031421	1.02E-06
ENSG00000101347	SAMHD1	1.544899286	5.53E-11		ENSG00000172037	LAMB2	1.49341413	4.11E-09
ENSG00000161714	PLCD3	1.544852121	5.01E-11		ENSG00000163171	CDC42EP3	1.493051252	4.02E-09
ENSG00000143502	SUSD4	1.543952057	4.90E-12		ENSG00000164929	BAALC	1.4898298	5.50E-08
ENSG00000132879	FBXO44	1.543861069	5.65E-12		ENSG00000185187	SIGIRR	1.487724335	8.32E-07
ENSG00000130475	FCHO1	1.541294142	7.09E-10		ENSG00000107731	UNC5B	1.487133631	2.16E-07
ENSG00000213694	C9orf47	1.54108563	1.05E-11		ENSG00000100003	SEC14L2	1.484969357	1.56E-07
ENSG00000084636	COL16A1	1.540015194	1.57E-08		ENSG00000203778	FAM229B	1.484797409	1.35E-05
ENSG00000183580	FBXL7	1.536122991	2.79E-09		ENSG00000060718	COL11A1	1.477882108	1.35E-08
ENSG00000113448	PDE4D	1.536005877	7.19E-11		ENSG00000096093	EFHC1	1.47788146	8.74E-08
ENSG00000099992	TBC1D10A	1.535605261	4.23E-10		ENSG00000153208	MERTK	1.475447523	9.60E-08
ENSG00000196361	ELAVL3	1.533711515	9.78E-10		ENSG00000105227	PRX	1.472306613	9.93E-06
ENSG00000177469	CAVIN1	1.532218993	3.31E-14		ENSG00000166823	MESP1	1.4718485	0.000168743
ENSG00000268262	NA	1.531968536	0.000151667		ENSG00000148848	ADAM12	1.469681837	4.11E-06
ENSG00000188452	CERKL	1.530106095	8.36E-09		ENSG00000164620	RELL2	1.466815722	3.37E-06
ENSG00000144868	TMEM108	1.530046433	1.03E-10		ENSG00000187024	PTRH1	1.466727588	2.37E-06
ENSG00000185880	TRIM69	1.522020441	4.59E-11		ENSG00000157873	TNFRSF14	1.465962728	5.48E-06
ENSG00000111846	GCNT2	1.51857892	8.80E-10		ENSG00000102265	TIMP1	1.465486618	1.43E-08
ENSG00000116194	ANGPTL1	1.51676044	4.36E-08		ENSG00000229891	LINC01315	1.464101592	6.76E-07
ENSG00000166821	PEX11A	1.515285599	4.97E-05		ENSG00000090661	CERS4	1.463860474	1.74E-05
ENSG00000182890	GLUD2	1.513610146	6.52E-08		ENSG00000257524	ST6GALNAC6	1.458202447	0.028829055
ENSG00000196781	TLE1	1.513476713	3.40E-14		ENSG00000178149	DALRD3	1.457619647	4.62E-06
ENSG00000112378	PERP	1.511316091	4.94E-11		ENSG00000131981	LGALS3	1.456180653	6.66E-09
ENSG00000244731	C4A	1.511105921	2.19E-11		ENSG00000105612	DNASE2	1.454550568	2.56E-07
ENSG00000225138	SLC9A3-AS1	1.51106668	2.62E-11		ENSG00000005884	ITGA3	1.45415007	3.81E-08
ENSG00000184678	H2BC21	1.510458567	3.25E-10		ENSG00000204261	PSMB8-AS1	1.453700379	0.003205475
ENSG00000198892	SHISA4	1.50861318	9.02E-11		ENSG00000181982	CCDC149	1.453323358	3.75E-06
ENSG00000114796	KLHL24	1.5080032	3.76E-08		ENSG00000239521	CASTOR3	1.452938073	2.01E-07
ENSG00000163251	FZD5	1.507965448	7.34E-11		ENSG00000171357	LURAP1	1.451337424	0.000140069
ENSG00000130755	GMFG	1.507399283	2.46E-06		ENSG00000111058	ACSS3	1.450386079	2.34E-07
ENSG00000105404	RABAC1	1.506826252	5.51E-12		ENSG00000146006	LRRTM2	1.44989597	3.52E-07
ENSG00000005243	COPZ2	1.505961378	0.000229569		ENSG00000133055	MYBPH	1.449157985	0.000367234
ENSG00000174600	CMKLR1	1.504140247	1.12E-12		ENSG00000105520	LPPR2	1.448461028	3.04E-08
ENSG00000018408	WWTR1	1.50321296	2.38E-08		ENSG00000178104	PDE4DIP	1.448410769	3.63E-08
ENSG00000111087	GLI1	1.501126817	4.13E-08		ENSG00000167100	SAMD14	1.44791731	8.76E-08
ENSG00000130363	RSPH3	1.495850349	4.85E-08		ENSG00000166971	FTS	1.447114218	2.94E-05
ENSG00000135631	RAB11FIP5	1.493886036	1.29E-11		ENSG00000204580	DDR1	1.446714676	2.62E-09
ENSG00000167306	MYO5B	1.491644763	4.57E-13		ENSG00000124593	ENSG00000124593	1.445895311	2.32E-05
ENSG00000198168	SVIP	1.491418141	2.82E-09		ENSG00000134864	GGACT	1.44539483	8.92E-06
ENSG00000197921	HES5	1.49021203	1.36E-05		ENSG00000107796	ACTA2	1.445018153	7.13E-09
ENSG00000197238	H4C1	1.489913046	0.000355436		ENSG00000133597	ADCK2	1.443809547	4.94E-07
ENSG00000077585	GPR137B	1.489038363	1.23E-10		ENSG00000145335	SNCA	1.442505864	1.23E-05
ENSG00000250151	ARPC4-TTLL3	1.488957992	3.58E-05		ENSG00000128311	TST	1.441949558	4.57E-06
ENSG00000164938	TP53INP1	1.488122455	6.55E-12		ENSG00000182379	NXPH4	1.441921913	3.94E-08
ENSG00000091844	RGS17	1.485397988	4.97E-07		ENSG00000185880	TRIM69	1.441064141	9.30E-08
ENSG00000153982	GDPD1	1.485222324	2.68E-07		ENSG00000133433	GSTT2B	1.440781524	3.29E-06
ENSG00000272949	NA	1.484926854	0.003309379		ENSG00000124615	MOCS1	1.438342856	1.99E-06
ENSG00000145632	PLK2	1.480394077	2.16E-06		ENSG00000168918	INPP5D	1.437472864	1.02E-06
ENSG00000165943	MOAP1	1.475653423	3.66E-09		ENSG00000113532	ST8SIA4	1.437168588	8.78E-08
ENSG00000134107	BHLHB2	1.473888822	6.00E-13		ENSG00000184319	RPL23AP82	1.435739694	2.05E-07
ENSG00000172318	B3GALT1	1.473214383	2.35E-07		ENSG00000127415	IDUA	1.435037963	1.66E-06
ENSG00000113532	ST8SIA4	1.472558379	1.17E-10		ENSG00000112186	CAP2	1.432957044	4.85E-09
ENSG00000065357	DGKA	1.470738403	4.18E-11		ENSG00000091129	NRCAM	1.43082825	2.02E-09
ENSG00000006118	TMEM132A	1.469186354	3.37E-15		ENSG00000067221	STOML1	1.430657366	1.92E-06
ENSG00000115963	RND3	1.466850735	2.50E-09		ENSG00000143847	PPFIA4	1.429745264	2.03E-07
ENSG00000167740	CYB5D2	1.464545605	2.15E-08		ENSG00000254585	MAGEL2	1.42948854	1.27E-05
ENSG00000249550	LINC01234	1.463483692	3.07E-10		ENSG00000145819	ARHGAP26	1.429442221	1.22E-07
ENSG00000167554	ZNF610	1.462520247	8.29E-05		ENSG00000172465	TCEAL1	1.42900296	1.46E-05
ENSG00000091592	NLRP1	1.462125028	7.38E-12		ENSG00000103496	STX4	1.427272379	2.30E-05
ENSG00000089060	SLC8B1	1.460853115	1.60E-08		ENSG00000228843	ENSG00000228843	1.42686914	0.008427449
ENSG00000159348	CYB5R1	1.460548582	3.46E-12		ENSG00000181218	H2AW	1.425023197	2.47E-07
ENSG00000188766	SPRED3	1.460292636	5.01E-12		ENSG00000185022	MAFF	1.423198899	0.000164513
ENSG00000206503	HLA-A	1.459932007	8.25E-17		ENSG00000172216	CEBPB	1.422794611	1.15E-08
ENSG00000033627	ATP6V0A1	1.459520686	1.76E-12		ENSG00000183307	TMEM121B	1.421203853	2.61E-07
ENSG00000114923	SLC4A3	1.459465079	1.59E-13		ENSG00000105409	ATP1A3	1.420684756	3.26E-08
ENSG00000118960	HS1BP3	1.458544521	7.33E-11		ENSG00000243701	DUBR	1.420386902	1.31E-05
ENSG00000134202	GSTM3	1.4583966	8.28E-11		ENSG00000128482	RNF112	1.415238855	8.38E-05
ENSG00000230530	LIMD1-AS1	1.457068989	7.99E-07		ENSG00000112378	PERP	1.408628863	1.84E-07
ENSG00000104332	SFRP1	1.455020642	1.22E-14		ENSG00000139200	PIANP	1.408055622	2.50E-08
ENSG00000120324	PCDHB10	1.453452768	2.61E-07		ENSG00000127863	TNFRSF19	1.407015474	1.35E-08
ENSG00000103647	CORO2B	1.451263912	4.73E-15		ENSG00000139266	MARCHF9	1.406840993	7.17E-07
ENSG00000105649	RAB3A	1.450325303	4.46E-08		ENSG00000077585	GPR137B	1.406571822	1.61E-07
ENSG00000100003	SEC14L2	1.450238098	4.37E-10		ENSG00000079215	SLC1A3	1.401966246	1.86E-09
ENSG00000189058	APOD	1.450028225	5.34E-11		ENSG00000148926	ADM	1.400683898	7.05E-06
ENSG00000166432	ZMAT1	1.448309881	1.33E-07		ENSG00000260807	CEROX1	1.400299552	2.85E-06
ENSG00000177432	NAP1L5	1.447408833	7.08E-08		ENSG00000005513	SOX8	1.399336337	4.02E-09
ENSG00000160685	ZBTB7B	1.445461939	4.06E-12		ENSG00000106333	PCOLCE	1.399068647	6.27E-08
ENSG00000077522	ACTN2	1.443067308	1.64E-09		ENSG00000117691	NENF	1.398227767	2.16E-07
ENSG00000067715	SYT1	1.439610058	2.63E-11		ENSG00000256235	SMIM3	1.39666033	3.77E-05
ENSG00000135773	CAPN9	1.439419493	5.17E-05		ENSG00000182459	TEX19	1.396598185	0.000288531
ENSG00000137033	IL33	1.437618737	3.65E-08		ENSG00000085978	ATG16L1	1.39607628	1.47E-08
ENSG00000124593	ENSG00000124593	1.437516028	1.29E-06		ENSG00000134996	OSTF1	1.395528911	1.21E-06
ENSG00000135116	HRK	1.435980155	1.79E-07		ENSG00000240065	PSMB9	1.39453125	6.64E-07
ENSG00000135519	KCNH3	1.434769349	6.72E-11		ENSG00000124785	NRN1	1.393798276	8.60E-09
ENSG00000237457	LINC01351	1.434492086	4.52E-05		ENSG00000189067	LITAF	1.393554871	6.69E-09
ENSG00000178764	ZHX2	1.433550278	6.62E-08		ENSG00000249242	TMEM150C	1.39192808	5.50E-08
ENSG00000121039	RDH10	1.431781921	6.00E-13		ENSG00000133935	C14orf1	1.385536309	1.53E-08
ENSG00000065923	SLC9A7	1.431519724	6.91E-09		ENSG00000241990	PRR34-AS1	1.383735179	0.000121538
ENSG00000214796	TUBA5P	1.429223178	1.33E-05		ENSG00000143502	SUSD4	1.377681522	9.76E-08
ENSG00000259803	SLC22A31	1.427523199	7.48E-09		ENSG00000111846	GCNT2	1.377328109	1.08E-06
ENSG00000168899	VAMP5	1.426459333	8.25E-08		ENSG00000099999	RNF215	1.376225715	5.03E-07
ENSG00000130158	DOCK6	1.424628735	8.94E-13		ENSG00000124140	SLC12A5	1.375061794	9.18E-06
ENSG00000259431	THTPA	1.424498833	6.24E-08		ENSG00000132718	SYT11	1.373192576	4.59E-09
ENSG00000130775	THEMIS2	1.420652616	4.86E-07		ENSG00000174672	BRSK2	1.372521061	1.78E-07
ENSG00000143847	PPFIA4	1.419592967	3.45E-11		ENSG00000272288	ILRUN-AS1	1.372140663	0.006429475
ENSG00000183307	TMEM121B	1.41893714	1.38E-08		ENSG00000048471	SNX29	1.371655214	1.29E-06
ENSG00000181218	H2AW	1.418043621	3.73E-10		ENSG00000165194	PCDH19	1.369342245	5.55E-05
ENSG00000142459	EVI5L	1.417525559	3.55E-11		ENSG00000198960	ARMCX6	1.368453524	2.29E-06
ENSG00000092871	RFFL	1.41472448	8.38E-12		ENSG00000014216	CAPN1	1.36647477	9.44E-08
ENSG00000119915	ELOVL3	1.414454856	0.000490533		ENSG00000105514	RAB3D	1.366441695	6.70E-08
ENSG00000175505	CLCF1	1.414132857	0.000406949		ENSG00000164683	HEY1	1.366130227	2.01E-09
ENSG00000104863	LIN7B	1.412140319	2.90E-05		ENSG00000119917	IFIT3	1.36376327	1.36E-05
ENSG00000104381	GDAP1	1.410160371	4.66E-09		ENSG00000117394	SLC2A1	1.363561396	3.25E-08
ENSG00000165434	PGM2L1	1.408319794	1.26E-08		ENSG00000213694	C9orf47	1.363206987	3.09E-08
ENSG00000169231	THBS3	1.408214726	2.37E-14		ENSG00000196535	MYO18A	1.362134351	8.98E-08
ENSG00000189067	LITAF	1.407937615	1.11E-12		ENSG00000084444	FAM234B	1.36152148	1.50E-07
ENSG00000149582	TMEM25	1.407478864	5.82E-06		ENSG00000137269	LRRC1	1.361115697	7.93E-06
ENSG00000061656	SPAG4	1.405392606	1.14E-05		ENSG00000173531	MST1	1.360809581	0.000518385
ENSG00000117791	MTARC2	1.405150948	6.05E-10		ENSG00000168781	PPIP5K1	1.359779167	6.56E-07
ENSG00000124615	MOCS1	1.403418486	2.49E-08		ENSG00000255277	ABCC6P2	1.359485558	0.002422582
ENSG00000134996	OSTF1	1.402840884	2.52E-09		ENSG00000121236	TRIM6	1.357320843	2.99E-05
ENSG00000108852	MPP2	1.402166728	1.45E-07		ENSG00000030582	GRN	1.355056974	4.97E-07
ENSG00000058404	CAMK2B	1.400398184	1.97E-07		ENSG00000005448	WDR54	1.354292032	1.21E-07
ENSG00000086619	ERO1B	1.400391243	4.63E-08		ENSG00000102871	TRADD	1.35378649	1.49E-05
ENSG00000067836	ROGDI	1.399311537	8.70E-10		ENSG00000005108	THSD7A	1.349490788	1.92E-06
ENSG00000109654	TRIM2	1.397839068	5.06E-11		ENSG00000086506	GLND1	1.347984877	0.007485447
ENSG00000043591	ADRB1	1.397111344	1.65E-09		ENSG00000221890	NPTXR	1.347951979	3.35E-09
ENSG00000176597	B3GNT5	1.396744421	1.66E-08		ENSG00000232859	LYRM9	1.346266683	0.0001163
ENSG00000166340	TPP1	1.396741368	9.99E-14		ENSG00000164638	SLC29A4	1.345997148	3.61E-07
ENSG00000144959	NCEH1	1.395783051	1.15E-06		ENSG00000089289	IGBP1	1.343929665	4.68E-08
ENSG00000100731	PCNX1	1.393463684	8.33E-14		ENSG00000128294	TPST2	1.342682428	8.26E-09
ENSG00000141505	ASGR1	1.39249021	7.21E-05		ENSG00000164096	C4orf3	1.338212055	3.73E-07
ENSG00000010404	IDS	1.39219132	3.20E-12		ENSG00000140941	DKFZp762B153	1.337674302	9.47E-08
ENSG00000213928	IRF9	1.391396272	8.78E-11		ENSG00000247596	TWF2	1.337138679	7.29E-08
ENSG00000099282	TSPAN15	1.388773439	1.32E-07		ENSG00000196154	S100A4	1.336905177	0.000135028
ENSG00000168000	BSCL2	1.386417846	1.12E-07		ENSG00000261514	LINC01976	1.336759836	0.03212276
ENSG00000099617	EFNA2	1.385222684	6.83E-05		ENSG00000132879	FBXO44	1.336757053	2.21E-07
ENSG00000030582	GRN	1.385034166	1.17E-10		ENSG00000118369	USP35	1.336626713	5.47E-07
ENSG00000221890	NPTXR	1.384414118	4.77E-16		ENSG00000155368	DBI	1.333919942	1.31E-07
ENSG00000260123	CARMAL	1.384148996	0.000951153		ENSG00000135124	P2RX4	1.332848173	2.37E-05
ENSG00000086506	GLND1	1.383395739	0.001306479		ENSG00000184486	POU3F2	1.331591059	1.26E-08
ENSG00000198822	GRM3	1.38115996	1.65E-13		ENSG00000055163	CYFIP2	1.331172227	8.76E-08
ENSG00000149403	GRIK4	1.379731875	6.15E-09		ENSG00000149489	ROM1	1.331151952	4.99E-06
ENSG00000123570	RAB9B	1.378871948	2.79E-08		ENSG00000205542	TMSB4X	1.330583722	1.49E-07
ENSG00000125629	INSIG2	1.376347137	5.55E-07		ENSG00000126458	RRAS	1.327927662	5.57E-06
ENSG00000203778	FAM229B	1.375903258	4.24E-06		ENSG00000137070	IL11RA	1.32498929	2.20E-06
ENSG00000075826	SEC31B	1.375505071	4.53E-09		ENSG00000151490	PTPRO	1.324804262	3.93E-07
ENSG00000105755	ETHE1	1.374098951	2.41E-10		ENSG00000130775	THEMIS2	1.320915414	7.32E-06
ENSG00000205702	CYP2D7	1.373772538	0.000187089		ENSG00000162869	PPP1R21	1.319232995	1.78E-06
ENSG00000165655	ZNF503	1.372997045	1.74E-07		ENSG00000115107	STEAP3	1.318349844	2.05E-07
ENSG00000113739	STC2	1.372883167	1.32E-06		ENSG00000117533	VAMP4	1.317604818	1.37E-07
ENSG00000205683	DPF3	1.371794389	1.35E-10		ENSG00000142173	COL6A2	1.315713618	9.22E-09
ENSG00000117707	PROX1	1.371053696	6.95E-13		ENSG00000228288	PCAT6	1.312561576	0.005022204
ENSG00000133142	TCEAL4	1.370306534	6.41E-11		ENSG00000171223	JUNB	1.310040848	4.01E-08
ENSG00000088280	ASAP3	1.369078901	1.15E-09		ENSG00000138030	KHK	1.30800106	4.67E-05
ENSG00000006282	SPATA20	1.368072931	1.93E-12		ENSG00000100299	ARSA	1.306943855	1.17E-06
ENSG00000136859	ANGPTL2	1.365948668	1.56E-13		ENSG00000185339	TCN2	1.306480616	2.90E-06
ENSG00000095539	SEMA4G	1.365036996	1.16E-09		ENSG00000178233	TMEM151B	1.306317049	1.46E-05
ENSG00000104765	BNIP3L	1.362574479	2.88E-12		ENSG00000114268	PFKFB4	1.305373119	1.33E-06
ENSG00000229891	LINC01315	1.361280829	4.16E-08		ENSG00000165795	NDRG2	1.304309956	7.50E-05
ENSG00000105520	LPPR2	1.359739216	3.54E-12		ENSG00000010404	IDS	1.304280813	6.36E-08
ENSG00000250337	PURPL	1.356601525	7.41E-09		ENSG00000103502	CDIPT	1.303960343	1.66E-07
ENSG00000183696	UPP1	1.353881667	1.95E-12		ENSG00000158792	SPATA2L	1.303060693	3.40E-07
ENSG00000164638	SLC29A4	1.353845596	2.44E-11		ENSG00000179348	GATA2	1.301933824	6.60E-05
ENSG00000152409	JMY	1.349067355	3.35E-07		ENSG00000071242	RPS6KA2	1.30109283	9.13E-08
ENSG00000131080	EDA2R	1.34756391	6.72E-08		ENSG00000164045	CDC25A	-1.30222296	1.74E-08
ENSG00000100100	PIK3IP1	1.346490139	8.59E-06		ENSG00000263513	FAM72C	-1.314154788	5.47E-06
ENSG00000145029	NICN1	1.345667953	1.71E-08		ENSG00000099958	DERL3	-1.316452314	1.26E-05
ENSG00000165698	SPACA9	1.343921702	2.18E-05		ENSG00000165490	DDIAS	-1.316794006	1.61E-07
ENSG00000136826	KLF4	1.343284766	0.000636131		ENSG00000267368	UPK3BL1	-1.319056498	0.010833559
ENSG00000128311	TST	1.342870304	1.11E-08		ENSG00000149554	CHEK1	-1.321628483	9.34E-09
ENSG00000134243	SORT1	1.339632386	3.54E-14		ENSG00000181544	FANCB	-1.32221176	6.33E-05
ENSG00000014914	MTMR11	1.337520869	6.77E-11		ENSG00000196584	XRCC2	-1.330490174	3.23E-07
ENSG00000153208	MERTK	1.337461589	1.33E-10		ENSG00000173898	SPTBN2	-1.33555295	8.86E-08
ENSG00000163659	TIPARP	1.336853635	2.56E-09		ENSG00000123219	CENPK	-1.335973393	1.93E-07
ENSG00000070214	SLC44A1	1.333809768	1.34E-11		ENSG00000187772	LIN28B	-1.340436991	2.68E-05
ENSG00000196787	H2AC11	1.331995287	0.000208136		ENSG00000182378	PLCXD1	-1.352857262	1.38E-08
ENSG00000059915	PSD	1.331798065	3.90E-12		ENSG00000136159	NUDT15	-1.353119106	7.53E-07
ENSG00000150630	VEGFC	1.331547018	0.000405309		ENSG00000198929	NOS1AP	-1.356037177	1.35E-06
ENSG00000257704	INAFM1	1.330997718	2.32E-10		ENSG00000182621	PLCB1	-1.358694724	7.91E-08
ENSG00000155893	PXYLP1	1.330440995	9.87E-12		ENSG00000134780	DAGLA	-1.363506952	3.36E-08
ENSG00000177674	AGTRAP	1.330353161	6.40E-09		ENSG00000050767	COL23A1	-1.368362598	2.02E-05
ENSG00000169692	AGPAT2	1.327834502	2.10E-08		ENSG00000196873	CBWD6	-1.37196157	4.69E-05
ENSG00000123496	IL13RA2	1.325675046	1.90E-11		ENSG00000138658	ZGRF1	-1.374386255	5.18E-07
ENSG00000197119	SLC25A29	1.325528732	1.28E-09		ENSG00000164626	KCNK5	-1.379409496	7.96E-07
ENSG00000130287	NCAN	1.320147501	9.65E-16		ENSG00000239887	C1orf226	-1.387617615	1.98E-08
ENSG00000115232	ITGA4	1.317507575	1.14E-11		ENSG00000186340	THBS2	-1.392220685	7.52E-07
ENSG00000180354	Ells1	1.317302148	6.94E-10		ENSG00000140534	TICRR	-1.395685705	3.79E-08
ENSG00000258659	TRIM34	1.316641581	0.000806169		ENSG00000123358	NR4A1	-1.401358823	4.36E-08
ENSG00000162981	LRATD1	1.315123784	3.18E-10		ENSG00000120800	UTP20	-1.411852819	2.50E-08
ENSG00000223799	IL10RB-DT	1.314420831	0.002256252		ENSG00000092758	COL9A3	-1.415516301	3.36E-08
ENSG00000149131	SERPING1	1.312699642	1.77E-08		ENSG00000128578	STRIP2	-1.419993089	2.52E-06
ENSG00000174136	RGMB	1.312112443	2.41E-12		ENSG00000108379	WNT3	-1.423316028	1.40E-06
ENSG00000171443	ZNF524	1.311144486	4.05E-06		ENSG00000101577	LPIN2	-1.427473826	7.26E-08
ENSG00000258301	VASH1-AS1	1.308250862	7.50E-05		ENSG00000163637	PRICKLE2	-1.432831509	4.13E-08
ENSG00000161642	ZNF385A	1.306803685	3.37E-09		ENSG00000114786	ABHD14A-ACY1	-1.444227548	0.000839873
ENSG00000143669	LYST	1.304329812	1.22E-11		ENSG00000237499	WAKMAR2	-1.456443955	1.58E-06
ENSG00000069424	KCNAB2	1.303380781	1.02E-09		ENSG00000139292	GPR49	-1.463656411	1.71E-09
ENSG00000174307	PHLDA3	1.30076837	1.98E-10		ENSG00000283632	EXOC3L2	-1.473844128	6.79E-06
ENSG00000137767	SQOR	1.3006286	3.20E-10		ENSG00000069702	TGFBR3	-1.477014815	8.60E-06
ENSG00000121211	MND1	-1.312699367	1.25E-08		ENSG00000138829	FBN2	-1.484543855	4.57E-08
ENSG00000215126	CBWD3	-1.316431165	1.45E-05		ENSG00000168140	VASN	-1.489107641	3.38E-05
ENSG00000168140	VASN	-1.320131632	1.84E-05		ENSG00000103995	CEP152	-1.498238637	9.73E-07
ENSG00000173898	SPTBN2	-1.326997362	1.95E-13		ENSG00000130208	APOC1	-1.503613202	1.62E-05
ENSG00000123358	NR4A1	-1.331122552	8.09E-10		ENSG00000262484	CCER2	-1.50866887	0.002952718
ENSG00000198929	NOS1AP	-1.333947449	4.60E-10		ENSG00000166450	PRTG	-1.510264745	4.54E-07
ENSG00000174460	ZCCHC12	-1.335499037	2.23E-06		ENSG00000119737	GPR75	-1.520737013	0.003132256
ENSG00000204347	BTBD17	-1.345567051	3.62E-12		ENSG00000203883	SOX18	-1.559381151	7.51E-07
ENSG00000141994	DUS3L	-1.346333407	1.77E-11		ENSG00000250506	CDK3	-1.603982771	0.000263823
ENSG00000100078	PLA2G3	-1.346497901	3.73E-05		ENSG00000162004	CCDC78	-1.608212012	2.41E-06
ENSG00000179304	FAM156B	-1.35197203	2.30E-06		ENSG00000170561	IRX2	-1.612590782	6.75E-09
ENSG00000239887	C1orf226	-1.355171302	2.00E-11		ENSG00000171813	PWWP2B	-1.617397181	1.43E-08
ENSG00000136237	RAPGEF5	-1.355691008	6.51E-10		ENSG00000165449	SLC16A9	-1.617957752	9.20E-07
ENSG00000170004	CHD3	-1.359076253	6.56E-11		ENSG00000136237	RAPGEF5	-1.618962211	6.16E-07
ENSG00000164045	CDC25A	-1.360404499	3.00E-13		ENSG00000139618	BRCA2	-1.649588363	4.53E-08
ENSG00000081803	CADPS2	-1.367861881	1.37E-08		ENSG00000138080	EMILIN1	-1.677508313	9.63E-10
ENSG00000132386	SERPINF1	-1.374288449	1.30E-06		ENSG00000275591	XKR5	-1.684432072	6.56E-07
ENSG00000165490	DDIAS	-1.383720895	1.06E-10		ENSG00000137868	STRA6	-1.687425438	7.20E-08
ENSG00000188763	FZD9	-1.389518703	2.89E-08		ENSG00000102760	RGCC	-1.704337568	0.000857735
ENSG00000149554	CHEK1	-1.396351121	2.18E-13		ENSG00000182103	FAM181B	-1.72567103	2.01E-09
ENSG00000129654	FOXJ1	-1.399512988	5.04E-05		ENSG00000256463	SALL3	-1.739894467	1.95E-09
ENSG00000255198	SNHG9	-1.405457017	0.001025112		ENSG00000131634	TMEM204	-1.754597748	2.49E-07
ENSG00000071539	TRIP13	-1.408168766	1.55E-12		ENSG00000130600	H19	-1.776251917	9.01E-10
ENSG00000263513	FAM72C	-1.408535249	1.37E-07		ENSG00000134324	LPIN1	-1.796076782	4.57E-08
ENSG00000132199	ENOSF1	-1.4241822	2.98E-08		ENSG00000261556	SMG1P7	-1.833774163	3.87E-05
ENSG00000080493	SLC4A4	-1.424292463	1.59E-13		ENSG00000082482	KCNK2	-1.838870968	1.42E-08
ENSG00000182551	ADI1	-1.425257047	1.90E-12		ENSG00000185885	IFITM1	-1.955253671	1.54E-06
ENSG00000261556	SMG1P7	-1.448037985	4.41E-07		ENSG00000174460	ZCCHC12	-1.967204352	4.87E-07
ENSG00000152977	ZIC1	-1.452544735	3.44E-08		ENSG00000101187	SLCO4A1	-1.967972343	1.97E-09
ENSG00000204950	LRRC10B	-1.468073976	5.98E-08		ENSG00000004776	HSPB6	-2.120954385	8.23E-05
ENSG00000186480	INSIG1	-1.474512166	1.40E-13		ENSG00000153551	CMTM7	-2.282493407	4.09E-08
ENSG00000189292	ALKAL2	-1.480155249	7.31E-05		ENSG00000174640	SLCO2A1	-2.310177	3.61E-07
ENSG00000139618	BRCA2	-1.482605982	1.71E-09		ENSG00000243207	PPAN-P2RY11	-2.337023079	0.012413876
ENSG00000237499	WAKMAR2	-1.485767248	7.10E-09		ENSG00000140287	HDC	-2.478402878	7.19E-09
ENSG00000140067	FAM181A	-1.48626378	4.50E-07		ENSG00000128567	PODXL	-2.567162813	4.58E-11
ENSG00000170561	IRX2	-1.498851179	3.43E-13		ENSG00000086967	MYBPC2	-2.850241564	5.50E-09
ENSG00000171813	PWWP2B	-1.502358632	2.85E-11		ENSG00000137727	ARHGAP20	-2.876006298	9.47E-08
ENSG00000108379	WNT3	-1.503277561	1.56E-09		ENSG00000076356	PLXNA2	-2.982504249	1.04E-09
ENSG00000188610	FAM72B	-1.538278509	6.83E-09		ENSG00000140522	RLBP1	-2.982939399	8.06E-09
ENSG00000166582	CENPV	-1.543741751	9.47E-13		ENSG00000087237	CETP	-3.265797833	7.92E-07
ENSG00000136159	NUDT15	-1.544727637	2.91E-11		ENSG00000118733	OLFM3	-3.390472857	3.71E-08
ENSG00000065320	NTN1	-1.546083271	5.48E-10		ENSG00000087245	MMP2	-3.45514623	4.36E-10
ENSG00000156925	ZIC3	-1.554962223	6.73E-12		ENSG00000263020	CSNK2B	-3.736642172	0.000862195
ENSG00000187772	LIN28B	-1.56570733	7.05E-09		ENSG00000180066	LINC02870	-4.224718286	1.63E-06
ENSG00000143318	CASQ1	-1.582201802	3.31E-05
ENSG00000165105	RASEF	-1.583034394	7.24E-10
ENSG00000283632	EXOC3L2	-1.586196092	7.40E-07
ENSG00000169418	NPR1	-1.59623994	2.57E-07
ENSG00000187796	CARD9	-1.597504172	5.49E-08
ENSG00000079308	TNS1	-1.603675802	5.33E-15
ENSG00000137203	TFAP2A	-1.660227296	3.72E-10
ENSG00000153885	KCTD15	-1.680707596	4.43E-14
ENSG00000170873	MTSS1	-1.744074957	4.48E-17
ENSG00000103740	ACSBG1	-1.767259618	1.36E-08
ENSG00000171587	DSCAM	-1.772023588	2.22E-11
ENSG00000197245	FAM110D	-1.835155196	6.85E-06
ENSG00000154016	GRAP	-1.85459728	6.25E-07
ENSG00000114646	CSPG5	-1.867817641	4.98E-12
ENSG00000120437	ACAT2	-1.886604646	5.20E-13
ENSG00000272636	DOC2B	-1.897075339	1.05E-08
ENSG00000091986	CCDC80	-1.94066307	5.25E-15
ENSG00000186767	SPIN4	-1.970782789	5.99E-07
ENSG00000130208	APOC1	-1.982736041	1.56E-08
ENSG00000076356	PLXNA2	-2.004357038	7.51E-14
ENSG00000203883	SOX18	-2.030912533	6.56E-09
ENSG00000152583	SPARCL1	-2.051164044	2.35E-17
ENSG00000004776	HSPB6	-2.057340614	2.78E-06
ENSG00000050767	COL23A1	-2.074130037	8.97E-10
ENSG00000123560	PLP1	-2.120381978	1.48E-10
ENSG00000130600	H19	-2.150129282	2.97E-16
ENSG00000164318	EGFLAM	-2.150950693	2.39E-12
ENSG00000179242	CDH4	-2.15350956	2.80E-13
ENSG00000100399	CHADL	-2.168624485	1.64E-08
ENSG00000162511	LAPTM5	-2.23326749	1.14E-07
ENSG00000112175	BMP5	-2.277271185	1.45E-09
ENSG00000138080	EMILIN1	-2.312645503	9.01E-16
ENSG00000182103	FAM181B	-2.313863668	1.53E-16
ENSG00000118733	OLFM3	-2.36094486	3.46E-10
ENSG00000163623	NKX6-1	-2.380219592	3.19E-10
ENSG00000092068	SLC7A8	-2.471865864	6.73E-11
ENSG00000069011	PITX1	-2.510967609	1.58E-08
ENSG00000137727	ARHGAP20	-2.524975909	1.18E-09
ENSG00000171094	ALK	-2.666993652	2.67E-10
ENSG00000245112	SMARCA5-AS1	-2.736038081	0.004578069
ENSG00000174640	SLCO2A1	-2.773940391	7.16E-11
ENSG00000140522	RLBP1	-2.786782559	1.26E-11
ENSG00000197956	S100A6	-2.902055609	0.004315102
ENSG00000112319	EYA4	-3.094916591	1.62E-11
ENSG00000104327	CALB1	-3.168387988	4.03E-13
ENSG00000087245	MMP2	-3.395772723	2.27E-14
ENSG00000137868	STRA6	-4.607921307	3.99E-16
ENSG00000087237	CETP	-5.31436089	9.51E-09
